# Supplementary material for: Endangered Nectar-Feeding Bat Detected by Environmental DNA on Flowers
Source: Animals (Basel). 2022 Nov 8;12(22):3075. doi: 10.3390/ani12223075 (PMC9686659; doi:10.3390/ani12223075)
Supplement: Supplementary file 1 [file animals-12-03075-s001.zip]

Archive with 7 entries (7 files):
- Table S2.pdf
- Figure S1.pdf
- Table S1.xlsx
- Table S4_LENIS1.mas.fas
- Table S5_LENIS3.mas.fas
- Table S6.xlsx
- Table S3.xlsx
