# Supplementary material for: Endangered Nectar-Feeding Bat Detected by Environmental DNA on Flowers
Source: Animals (Basel). 2022 Nov 8;12(22):3075. doi: 10.3390/ani12223075 (PMC9686659; doi:10.3390/ani12223075)
Supplement: Supplementary file 1 [file animals-12-03075-s001.zip › Table S1.xlsx]

## Sheet: Sample_Information
Sample name	Collection date	Sample type	Sampled (post-visit)	Locality
Lear1	2018-07-14	Cutting	Night of	Laguna de Sanchez, Nuevo Leon, Mexico
Lear2	2018-07-14	Cutting	Night of	Laguna de Sanchez, Nuevo Leon, Mexico
Lear3	2018-07-14	Cutting	Night of	Laguna de Sanchez, Nuevo Leon, Mexico
Lear4	2018-07-14	Cutting	Night of	Laguna de Sanchez, Nuevo Leon, Mexico
LENI1	2021-07-25	Umbel swab	Night of	Chiso Basin, Texas, United States
LENI2	2021-07-25	Umbel swab	Night of	Chiso Basin, Texas, United States
LENI3	2021-07-25	Umbel swab	Night of	Chiso Basin, Texas, United States
LENI4	2021-07-26	Cutting	Day after	Chiso Basin, Texas, United States
LENI5	2021-07-26	Cutting	Day after	Chiso Basin, Texas, United States
LENI6	2021-07-26	Cutting	Day after	Chiso Basin, Texas, United States
LENI7	2021-07-26	Cutting	Day after	Chiso Basin, Texas, United States
LENI8	2021-07-26	Cutting	Day after	Chiso Basin, Texas, United States
LENI9	2021-07-26	Cutting	Day after	Chiso Basin, Texas, United States
