# Supplementary material for: Endangered Nectar-Feeding Bat Detected by Environmental DNA on Flowers
Source: Animals (Basel). 2022 Nov 8;12(22):3075. doi: 10.3390/ani12223075 (PMC9686659; doi:10.3390/ani12223075)
Supplement: Supplementary file 1 [file animals-12-03075-s001.zip › Table S5_LENIS3.mas.fas]

>>LENIS3 assay (forward--NNNNN--probe--NNNNN--reverse)
TTGTAGCGACCCTGCTTACNNNNNNNNNNNNNNGAGGCCAACCAGTCGAACATCCCTNNNNNNNNNNNNGACAGGTAGCATCCATCCTA
>KC747678.1 Leptonycteris nivalis voucher NMMNH1945 cytochrome b (cytb) gene partial cds mitochondrial
TTGTAGCGACCCTGCTTACATTAACCTGAATTGGAGGCCAACCAGTCGAACATCCCTACGTAATCATCGGACAGGTAGCATCCATCCTA
>LENI ASK11601
TTGTAGCGACCCTGCTTACATTAACCTGAATTGGAGGCCAACCAGTCGAACATCCCTACGTAATCATCGGACAGGTAGCATCCATCCTA
>LENI ASK116041
TTGTAGCGACCCTGCTTACATTAACCTGAATTGGAGGCCAACCAGTCGAACATCCCTACGTAATCATCGGACAGGTAGCATCCATCCTA
>LENI ASK116051
TTGTAGCGACCCTGCTTACATTAACCTGAATTGGAGGCCAACCAGTCGAACATCCCTACGTAATCATCGGACAGGTAGCATCCATCCTA
>MH179161.1 Leptonycteris yerbabuenae haplotype Hap01 cytochrome b (cytb) gene partial cds mitochondrial
TCGTAGCAATCTTATTGACATTAACCTGAATCGGAGGACAACCAGTCGAATATCCTTACGTGATTATCGGACAAACAGCGTCCATCCTA
>MH179162.1 Leptonycteris yerbabuenae haplotype Hap02 cytochrome b (cytb) gene partial cds mitochondrial
TCGTAGCAATCTTATTGACATTAACCTGAATCGGAGGACAACCAGTCGAATACCCTTACGTGATTATCGGACAAACAGCGTCCATCCTA
>MH179163.1 Leptonycteris yerbabuenae haplotype Hap03 cytochrome b (cytb) gene partial cds mitochondrial
TCGTAGCAATCTTATTGACATTAACCTGAATCGGAGGACAACCAGTCGAATACCCTTACGTGATTATCGGACAAACAGCGTCCATCCTA
>MH179164.1 Leptonycteris yerbabuenae haplotype Hap04 cytochrome b (cytb) gene partial cds mitochondrial
TCGTAGCAATCTTACTGACATTAACCTGAATCGGAGGACAACCAGTCGAATACCCTTACGTGATTATCGGACAAACAGCGTCCATCCTA
>MH179165.1 Leptonycteris yerbabuenae haplotype Hap05 cytochrome b (cytb) gene partial cds mitochondrial
TCGTAGCAACCTTATTGACATTAACCTGAATCGGAGGACAACCAGTCGAATACCCTTACGTGATTATCGGACAAACAGCGTCCATCCTA
>MH179166.1 Leptonycteris yerbabuenae haplotype Hap06 cytochrome b (cytb) gene partial cds mitochondrial
TCGTAGCAATCTTATTGACATTAACCTGAATCGGAGGACAACCAGTCGAATATCCTTACGTGATTATCGGACAAACAGCGTCCATCCTA
>MH179167.1 Leptonycteris yerbabuenae haplotype Hap07 cytochrome b (cytb) gene partial cds mitochondrial
TCGTAGCAATCTTATTGACATTAACCTGAATCGGAGGACAACCAGTCGAATACCCTTACGTGATTATCGGACAAACAGCGTCCATCCTA
>MH179168.1 Leptonycteris yerbabuenae haplotype Hap08 cytochrome b (cytb) gene partial cds mitochondrial
TCGTAGCAATCTTATTGACATTAACCTGAATCGGAGGACAACCAGTCGAATACCCTTACGTGATTATCGGACAAACAGCGTCCATCCTA
>MH179169.1 Leptonycteris yerbabuenae haplotype Hap09 cytochrome b (cytb) gene partial cds mitochondrial
TCGTAGCAATCTTATTAACATTAACCTGAATCGGAGGACAACCAGTCGAATATCCTTACGTGATTATCGGACAAACAGCGTCCATCCTA
>MH179170.1 Leptonycteris yerbabuenae haplotype Hap10 cytochrome b (cytb) gene partial cds mitochondrial
TCGTAGCAATCTTATTGACATTAACCTGAATCGGAGGACAACCAGTCGAATATCCTTACGTGATTATCGGACAAACAGCGTCCATCCTA
>MH179171.1 Leptonycteris yerbabuenae haplotype Hap11 cytochrome b (cytb) gene partial cds mitochondrial
TCGTAGCAATCTTATTGACATTAACCTGAATCGGAGGACAACCAGTCGAATACCCTTACGTGATTATCGGACAAACAGCGTCCATCCTA
>MH179172.1 Leptonycteris yerbabuenae haplotype Hap12 cytochrome b (cytb) gene partial cds mitochondrial
TCGTAGCAATCTTATTGACATTAACCTGAATCGGAGGACAACCAGTCGAATATCCTTACGTGATTATCGGACAAACAGCGTCCATCCTA
>MH179173.1 Leptonycteris yerbabuenae haplotype Hap13 cytochrome b (cytb) gene partial cds mitochondrial
TCGTAGCAATCTTATTGACATTAACCTGAATCGGAGGACAACCAGTCGAATACCCTTACGTGATTATCGGACAAACAGCGTCCATCCTA
>MH179174.1 Leptonycteris yerbabuenae haplotype Hap14 cytochrome b (cytb) gene partial cds mitochondrial
TCGTAGCAATCTTATTGACATTAACCTGAATCGGAGGACAACCAGTCGAATACCCTTACGTGATTATCGGACAAACAGCGTCCATCCTA
>MH179175.1 Leptonycteris yerbabuenae haplotype Hap15 cytochrome b (cytb) gene partial cds mitochondrial
TCGTAGCAATCTTATTGACATTAACCTGAATCGGAGGACAACCAGTCGAATATCCTTACGTGATTATCGGACAAACAGCGTCCATCCTA
>MH179176.1 Leptonycteris yerbabuenae haplotype Hap16 cytochrome b (cytb) gene partial cds mitochondrial
TCGTAGCAATCTTATTGACATTAACCTGAATCGGAGGACAACCAGTCGAATACCCTTACGTGATTATCGGACAAACAGCGTCCATCCTA
>MH179177.1 Leptonycteris yerbabuenae haplotype Hap17 cytochrome b (cytb) gene partial cds mitochondrial
TCGTAGCAATCTTATTGACATTAACCTGAATCGGAGGACAACCAGTCGAATACCCTTACGTGATTATCGGACAAACAGCGTCCATCCTA
>MH179178.1 Leptonycteris yerbabuenae haplotype Hap18 cytochrome b (cytb) gene partial cds mitochondrial
TCGTAGCAATCTTATTGACATTAACCTGAATCGGAGGACAACCAGTCGAATACCCTTACGTGATTATCGGACAAACAGCGTCCATCCTA
>MH179179.1 Leptonycteris yerbabuenae haplotype Hap19 cytochrome b (cytb) gene partial cds mitochondrial
TCGTAGCAATCTTATTGACATTAACCTGAATCGGAGGACAACCAGTCGAATACCCTTACGTGATTATCGGACAAACAGCGTCCATCCTA
>MH179180.1 Leptonycteris yerbabuenae haplotype Hap20 cytochrome b (cytb) gene partial cds mitochondrial
TCGTAGCAATCTTATTGACATTAACCTGAATCGGAGGACAACCAGTCGAACACCCTTACGTGATTATCGGACAAACAGCGTCCATCCTA
>MH179181.1 Leptonycteris yerbabuenae haplotype Hap21 cytochrome b (cytb) gene partial cds mitochondrial
TCGTAGCAATCTTATTGACATTAACCTGAATCGGAGGACAACCAGTCGAATATCCTTACGTGATTATCGGACAAACAGCGTCCATCCTA
>MH179182.1 Leptonycteris yerbabuenae haplotype Hap22 cytochrome b (cytb) gene partial cds mitochondrial
TCGTAGCAATCTTATTGACATTAACCTGAATCGGAGGACAACCAGTCGAATACCCTTACGTGATTATCGGACAAACAGCGTCCATCCTA
>MH179183.1 Leptonycteris yerbabuenae haplotype Hap23 cytochrome b (cytb) gene partial cds mitochondrial
TCGTAGCAATCTTATTGACATTAACCTGAATCGGAGGACAACCAGTCGAATATCCTTACGTGATTATCGGACAAACAGCGTCCATCCTA
>MH179184.1 Leptonycteris yerbabuenae haplotype Hap24 cytochrome b (cytb) gene partial cds mitochondrial
TCGTAGCAATCTTATCGACATTAACCTGAATCGGAGGACAACCAGTCGAATATCCTTACGTGATTATCGGACAAACAGCGTCCATCCTA
>MH179185.1 Leptonycteris yerbabuenae haplotype Hap25 cytochrome b (cytb) gene partial cds mitochondrial
TCGTAGCAATCTTATTGACATTAACCTGAATCGGAGGACAACCAGTCGAATACCCTTACGTGATTATCGGACAAACAGCGTCCATCCTA
>MH179186.1 Leptonycteris yerbabuenae haplotype Hap26 cytochrome b (cytb) gene partial cds mitochondrial
TCGTAGCAATCTTATTGACATTAACCTGAATCGGAGGGCAACCAGTCGAATACCCTTACGTGATTATCGGACAAACAGCGTCCATCCTA
>MH179187.1 Leptonycteris yerbabuenae haplotype Hap 27 cytochrome b (cytb) gene partial cds mitochondrial
TCGTAGCAATCTTATTGACATTAACCTGAATCGGAGGACAACCAGTCGAATATCCTTACGTGATTATCGGACAAACAGCGTCCATCCTA
>MH198745.1 Leptonycteris yerbabuenae haplotype Hap28 cytochrome b (cytb) gene partial cds mitochondrial
TCGTAGCAATCTTATTGACATTAACCTGAATCGGAGGACAACCAGTCGAATATCCTTACGTGATTATCGGACAAACAGCGTCCATCCTA
>MH198746.1 Leptonycteris yerbabuenae haplotype Hap29 cytochrome b (cytb) gene partial cds mitochondrial
TCGTAGCAATCTTATTGACATTAACCTGAATCGGAGGACAACCAGTCGAATATCCTTACGTGATTATCGGACAAACAGCGTCCATCCTA
>MH198747.1 Leptonycteris yerbabuenae haplotype Hap30 cytochrome b (cytb) gene partial cds mitochondrial
TCGTAGCAATCTTATTGACATTAACCTGAATCGGAGGACAACCAGTCGAATACCCTTACGTGATTATCGGACAAACAGCGTCCATCCTA
>MH198748.1 Leptonycteris yerbabuenae haplotype Hap31 cytochrome b (cytb) gene partial cds mitochondrial
TCGTAGCAATCTTATTGACATTAACCTGAATCGGAGGACAACCAGTCGAATACCCTTACGTGATTATCGGACAAACAGCGTCCATCCTA
>MH198749.1 Leptonycteris yerbabuenae haplotype Hap32 cytochrome b (cytb) gene partial cds mitochondrial
TCGTAGCAATCTTATTGACATTAACCTGAATCGGAGGACAACCAGTCGAATATCCTTACGTGATTATCGGACAAACAGCGTCCATCCTA
>MT859334.1 Leptonycteris yerbabuenae haplotype RTS1 cytochrome b (cytb) gene partial cds mitochondrial
TCGTAGCAATCTTATTGACATTAACCTGAATCGGAGGACAACCAGTCGAATACCCTTACGTGATTATCGGACAAACAGCGTCCATCCTA
>MT859335.1 Leptonycteris yerbabuenae haplotype RTS2 cytochrome b (cytb) gene partial cds mitochondrial
TCGTAGCAATCTTATTGACATTAACCTGAATCGGAGGACAACCAGTCGAATACCCTTACGTGATTATCGGACAAACAGCGTCCATCCTA
>MT859336.1 Leptonycteris yerbabuenae haplotype RTS3 cytochrome b (cytb) gene partial cds mitochondrial
TCGTAGCAATCTTATTGACATTAACCTGAATCGGAGGACAACCAGTCGAATACCCTTACGTGATTATCGGACAAACAGCGTCCATCCTA
>MT859338.1 Leptonycteris yerbabuenae haplotype RTS5 cytochrome b (cytb) gene partial cds mitochondrial
TCGTAGCAATCTTATTGACATTAACCTGAATCGGAGGACAACCAGTCGAATACCCTTACGTGATTATCGGACAAACAGCGTCCATCCTA
>MT859339.1 Leptonycteris yerbabuenae haplotype RTS6 cytochrome b (cytb) gene partial cds mitochondrial
TCGTAGCAATCTTATTGACATTAACCTGAATCGGAGGACAACCAGTCGAATACCCTTACGTGATTATCGGACAAACAGCGTCCATCCTA
>MT859340.1 Leptonycteris yerbabuenae haplotype RTS7 cytochrome b (cytb) gene partial cds mitochondrial
TCGTAGCAATCTTATTGACATTAACCTGAATCGGAGGACAACCAGTCGAATACCCTTACGTGATTATCGGACAAACAGCGTCCATCCTA
>MT859341.1 Leptonycteris yerbabuenae haplotype RTS8 cytochrome b (cytb) gene partial cds mitochondrial
TCGTAGCAATCTTATTGACATTAACCTGAATCGGAGGACAACCAGTCGAATACCCTTACGTGATTATCGGACAAACAGCGTCCATCCTA
>MT859344.1 Leptonycteris yerbabuenae haplotype RTS11 cytochrome b (cytb) gene partial cds mitochondrial
TCGTAGCAATCTTATTGACATTAACCTGAATCGGAGGACAACCAGTCGAATACCCTTACGTGATTATCGGACAAACAGCGTCCATCCTA
>MT859346.1 Leptonycteris yerbabuenae haplotype RTS13 cytochrome b (cytb) gene partial cds mitochondrial
TCGTAGCAATCTTATTGACATTAACCTGAATCGGAGGACAACCAGTCGAATACCCTTACGTGATTATCGGACAAACAGCGTCCATCCTA
>MT859347.1 Leptonycteris yerbabuenae haplotype RTS14 cytochrome b (cytb) gene partial cds mitochondrial
TCGTAGCAATCCTATTGACATTAACCTGAATCGGAGGACAACCAGTCGAATACCCTTACGTGATTATCGGACAAACAGCGTCCATCCTA
>MT859348.1 Leptonycteris yerbabuenae haplotype RTS15 cytochrome b (cytb) gene partial cds mitochondrial
TCGTAGCAATCTTATTGACATTAACCTGAATCGGAGGACAACCAGTCGAATACCCTTACGTGATTATCGGACAAACAGCGTCCATCCTA
>MT859349.1 Leptonycteris yerbabuenae haplotype RTS16 cytochrome b (cytb) gene partial cds mitochondrial
TCGTAGCAATCTTATTGACATTAACCTGAATCGGAGGACAACCAGTCGAATACCCTTACGTGATTATCGGACAAACAGCGTCCATCCTA
>MT859350.1 Leptonycteris yerbabuenae haplotype RTS17 cytochrome b (cytb) gene partial cds mitochondrial
TCGTAGCAATCTTATTGACATTAACCTGAATCGGAGGACAACCAGTCGAATACCCTTACGTGATTATCGGACAAACAGCGTCCATCCTA
>MT859351.1 Leptonycteris yerbabuenae haplotype RTS18 cytochrome b (cytb) gene partial cds mitochondrial
TCGTAGCAATCTTATTGACATTAACCTGAATCGGAGGACAACCAGTCGAATACCCTTACGTGATTATCGGACAAACAGCGTCCATCCTA
>MT859352.1 Leptonycteris yerbabuenae haplotype RTS19 cytochrome b (cytb) gene partial cds mitochondrial
TCGTAGCAATCTTATTGACATTAACCTGAATCGGAGGACAACCAGTCGAATACCCTTACGTGATTATCGGACAAACAGCGTCCATCCTA
>MT859353.1 Leptonycteris yerbabuenae haplotype RTS20 cytochrome b (cytb) gene partial cds mitochondrial
TCGTAGCAATCTTATTGACATTAACCTGAATCGGAGGACAACCAGTCGAATACCCTTACGTGATTATCGGACAAACAGCGTCCATCCTA
>MT859354.1 Leptonycteris yerbabuenae haplotype RTS21 cytochrome b (cytb) gene partial cds mitochondrial
TCGTAGCAATCTTATTGACATTAACCTGAATCGGAGGACAACCAGTCGAATACCCTTACGTGATTATCGGACAAACAGCGTCCATCCTA
>MT859355.1 Leptonycteris yerbabuenae haplotype RTS22 cytochrome b (cytb) gene partial cds mitochondrial
TCGTAGCAATCTTATTGACATTAACCTGAATCGGAGGACAACCAGTCGAATACCCTTACGTGATTATCGGACAAACAGCGTCCATCCTA
>MT859356.1 Leptonycteris yerbabuenae haplotype RTS23 cytochrome b (cytb) gene partial cds mitochondrial
TCGTAGCAATCTTATTGACATTAACCTGAATCGGAGGACAACCAGTCGAATACCCTTACGTGATTATCGGACAAACAGCGTCCATCCTA
>MT859357.1 Leptonycteris yerbabuenae haplotype RTS24 cytochrome b (cytb) gene partial cds mitochondrial
TCGTAGCAATCTTATTGACATTAACCTGAATCGGAGGACAACCAGTCGAATACCCTTACGTGATTATCGGACAAACAGCGTCCATCCTA
>MT859358.1 Leptonycteris yerbabuenae haplotype RTS25 cytochrome b (cytb) gene partial cds mitochondrial
TCGTAGCAATCTTATTGACATTAACCTGAATCGGAGGACAACCAGTCGAATACCCTTACGTGATTATCGGACAAACAGCGTCCATCCTA
>MT859359.1 Leptonycteris yerbabuenae haplotype RTS26 cytochrome b (cytb) gene partial cds mitochondrial
TCGTAGCAATCTTATTGACATTAACCTGAATCGGAGGACAACCAGTCGAATACCCTTACGTGATTATCGGACAAACAGCGTCCATCCTA
>MT859360.1 Leptonycteris yerbabuenae haplotype RTS27 cytochrome b (cytb) gene partial cds mitochondrial
TCGTAGCAATCTTATTGACATTAACCTGAATCGGAGGACAACCAGTCGAATACCCTTACGTGATTATCGGACAAACAGCGTCCATCCTA
>MT859363.1 Leptonycteris yerbabuenae haplotype RTS30 cytochrome b (cytb) gene partial cds mitochondrial
TCGTAGCAATCTTATTGACATTAACCTGAATCGGAGGACAACCAGTCGAATACCCTTACGTGATTATCGGACAAACAGCGTCCATCCTA
>MT859364.1 Leptonycteris yerbabuenae haplotype RTS31 cytochrome b (cytb) gene partial cds mitochondrial
TCGTAGCAATCTTATTGACATTAACCTGAATCGGAGGACAACCAGTCGAATACCCTTACGTGATTATCGGACAAACAGCGTCCATCCTA
>MT859365.1 Leptonycteris yerbabuenae haplotype RTS32 cytochrome b (cytb) gene partial cds mitochondrial
TCGTAGCAATCTTATTGACATTAACCTGAATCGGAGGACAACCAGTCGAATACCCTTACGTGATTATCGGACAAACAGCGTCCATCCTA
>MT859366.1 Leptonycteris yerbabuenae haplotype RTS33 cytochrome b (cytb) gene partial cds mitochondrial
TCGTAGCAATCTTATTGACATTAACCTGAATCGGAGGACAACCAGTCGAATACCCTTACGTGATTATCGGACAAACAGCGTCCATCCTA
>MT859367.1 Leptonycteris yerbabuenae haplotype RTS34 cytochrome b (cytb) gene partial cds mitochondrial
TCGTAGCAATCTTATTGACATTAACCTGAATCGGAGGACAACCAGTCGAATACCCTTACGTGATTATCGGACAAACAGCGTCCATCCTA
>MT859371.1 Leptonycteris yerbabuenae haplotype RTS38 cytochrome b (cytb) gene partial cds mitochondrial
TCGTAGCAATCTTATTGACATTAACCTGAATCGGAGGACAACCAGTCGAATATCCTTACGTGATTATCGGACAAACAGCGTCCATCCTA
>MT859374.1 Leptonycteris yerbabuenae haplotype RTS41 cytochrome b (cytb) gene partial cds mitochondrial
TTGTAGCGACCCTGCTTACATTAACCTGAATTGGAGGACAACCAGTCGAATACCCTTACGTGATTATCGGACAAACAGCGTCCATCCTA
>MT859381.1 Leptonycteris yerbabuenae haplotype RTS48 cytochrome b (cytb) gene partial cds mitochondrial
TCGTAGCAATCTTATTGACATTAACCTGAATCGGAGGACAACCAGTCGAATACCCTTACGTGATTATCGGACAAACAGCGTCCATCCTA
>MT859383.1 Leptonycteris yerbabuenae haplotype RTS50 cytochrome b (cytb) gene partial cds mitochondrial
TCGTAGCAATCTTATTGACATTAACCTGAATCGGAGGACAACCAGTCGAATACCCTTACGTGATTATCGGACAAACAGCGTCCATCCTA
>MT859386.1 Leptonycteris yerbabuenae haplotype RTS53 cytochrome b (cytb) gene partial cds mitochondrial
TTGTAGCGACCCTGCTTACATTAACCTGAATTGGAGGACAACCAGTCGAATACCCTTACGTGATTATCGGACAAACAGCGTCCATCCTA
>MT859390.1 Leptonycteris yerbabuenae haplotype RTS58 cytochrome b (cytb) gene partial cds mitochondrial
TTGTAGCGATCCTATTTACATTAACCTGAATCGGAGGACAACCAGTCGAACACCCTTACGTGATTATCGGACAAACAGCGTCCATCCTA
>MT859391.1 Leptonycteris yerbabuenae haplotype RTS60 cytochrome b (cytb) gene partial cds mitochondrial
TCGTAGCAATCTTATTGACATTAACCTGAATCGGAGGACAACCAGTCGAATACCCTTACGTGATTATCGGACAAACAGCGTCCATCCTA
>MT859392.1 Leptonycteris yerbabuenae haplotype RTS61 cytochrome b (cytb) gene partial cds mitochondrial
TCGTAGCAATCTTATTGACATTAACCTGAATCGGAGGACAACCAGTCGAATACCCTTACGTGATTATCGGACAAACAGCGTCCATCCTA
>MT859393.1 Leptonycteris yerbabuenae haplotype RTS62 cytochrome b (cytb) gene partial cds mitochondrial
TCGTAGCAATCTTATTGACATTAACCTGAATCGGAGGACAACCAGTCGAATATCCTTACGTGATTATCGGACAAACAGCGTCCATCCTA
>MT859395.1 Leptonycteris yerbabuenae haplotype RTS64 cytochrome b (cytb) gene partial cds mitochondrial
TCGTAGCAATCTTATTGACATTAACCTGAATCGGAGGACAACCAGTCGAATACCCTTACGTGATTATCGGACAAACAGCGTCCATCCTA
>MT859396.1 Leptonycteris yerbabuenae haplotype RTS65 cytochrome b (cytb) gene partial cds mitochondrial
TCGTAGCAATCTTATTGACATTAACCTGAATCGGAGGACAACCAGTCGAATACCCTTACGTGATTATCGGACAAACAGCGTCCATCCTA
>MT859397.1 Leptonycteris yerbabuenae haplotype RTS66 cytochrome b (cytb) gene partial cds mitochondrial
TCGTAGCAATCTTATTGACATTAACCTGAATCGGAGGACAACCAGTCGAATACCCTTACGTGATTATCGGACAAACAGCGTCCATCCTA
>MT859398.1 Leptonycteris yerbabuenae haplotype RTS67 cytochrome b (cytb) gene partial cds mitochondrial
TCGTAGCAATCTTATTGACATTAACCTGAATCGGAGGACAACCAGTCGAATACCCTTACGTGATTATCGGACAAACAGCGTCCATCCTA
>MT859400.1 Leptonycteris yerbabuenae haplotype RTS69 cytochrome b (cytb) gene partial cds mitochondrial
TCGTAGCAATCTTATTGACATTAACCTGAATCGGAGGACAACCAGTCGAATACCCTTACGTGATTATCGGACAAACAGCGTCCATCCTA
>MT859401.1 Leptonycteris yerbabuenae haplotype RTS70 cytochrome b (cytb) gene partial cds mitochondrial
TCGTAGCAATCTTATTGACATTAACCTGAATCGGAGGACAACCAGTCGAATATCCTTACGTGATTATCGGACAAACAGCGTCCATCCTA
>MT859402.1 Leptonycteris yerbabuenae haplotype RTS71 cytochrome b (cytb) gene partial cds mitochondrial
TCGTAGCAATCTTATTGACATTAACCTGAATCGGAGGACAACCAGTCGAATACCCTTACGTGATTATCGGACAAACAGCGTCCATCCTA
>MT859403.1 Leptonycteris yerbabuenae haplotype RTS72 cytochrome b (cytb) gene partial cds mitochondrial
TCGTAGCAATCTTATTGACATTAACCTGAATCGGAGGACAACCAGTCGAATACCCTTACGTGATTATCGGACAAACAGCGTCCATCCTA
