# Supplementary material for: Endangered Nectar-Feeding Bat Detected by Environmental DNA on Flowers
Source: Animals (Basel). 2022 Nov 8;12(22):3075. doi: 10.3390/ani12223075 (PMC9686659; doi:10.3390/ani12223075)
Supplement: Supplementary file 1 [file animals-12-03075-s001.zip › Table S6.xlsx]

## Sheet: Sheet1
Table S6. Results of four replicates of two qPCR assays for detection of Leptonycteris nivalis.
Sample name	Assay	Detection	Replicates positive	Extraction.kit	Extraction.variant	Sample type	Cq.Mean	Cq.SD	Quantity.Mean	Quantity.SD	geqLOQ	LOQ (copies)	Condition	Collection.Date	Time	Site Name	Sampling Year
Lear1	LENIS1	TRUE	4 | 4	DNeasy BT	Plant tissue	Cutting	32.8956	0.198569	708.5	96.7557	TRUE	174	Night of - fresh	2018-07-14	00:40:00	LS	2018
Lear1	LENIS3	TRUE	4 | 4	DNeasy BT	Plant tissue	Cutting	33.1377	0.600879	906.75	364.611	TRUE	462	Night of - fresh	2018-07-14	00:40:00	LS	2018
Lear1	LENIS1	FALSE	0 | 4	DNeasy Plant	Plant tissue	Cutting					FALSE	174	Night of - fresh	2018-07-14	00:40:00	LS	2018
Lear1	LENIS3	FALSE	0 | 4	DNeasy Plant	Plant tissue	Cutting					FALSE	462	Night of - fresh	2018-07-14	00:40:00	LS	2018
Lear2	LENIS1	TRUE	4 | 4	DNeasy BT	Plant tissue	Cutting	32.8553	0.504418	763	300.331	TRUE	174	Night of - fresh	2018-07-14	00:40:00	LS	2018
Lear2	LENIS3	TRUE	4 | 4	DNeasy BT	Plant tissue	Cutting	33.3581	0.584422	784	279.587	TRUE	462	Night of - fresh	2018-07-14	00:40:00	LS	2018
Lear2	LENIS1	FALSE	0 | 4	DNeasy Plant	Plant tissue	Cutting					FALSE	174	Night of - fresh	2018-07-14	00:40:00	LS	2018
Lear2	LENIS3	FALSE	0 | 4	DNeasy Plant	Plant tissue	Cutting					FALSE	462	Night of - fresh	2018-07-14	00:40:00	LS	2018
Lear3	LENIS1	TRUE	4 | 4	DNeasy BT	Plant tissue	Cutting	34.1001	0.935164	346.25	215.834	TRUE	174	Night of - fresh	2018-07-14	00:40:00	LS	2018
Lear3	LENIS3	TRUE	4 | 4	DNeasy BT	Plant tissue	Cutting	34.3263	0.733741	441.25	231.346	FALSE	462	Night of - fresh	2018-07-14	00:40:00	LS	2018
Lear3	LENIS1	TRUE	4 | 4	DNeasy Plant	Plant tissue	Cutting	37.137	0.786998	37.75	23.6555	FALSE	174	Night of - fresh	2018-07-14	00:40:00	LS	2018
Lear3	LENIS3	TRUE	4 | 4	DNeasy Plant	Plant tissue	Cutting	38.2758	0.692398	36.25	17.557	FALSE	462	Night of - fresh	2018-07-14	00:40:00	LS	2018
Lear4	LENIS1	TRUE	4 | 4	DNeasy BT	Plant tissue	Cutting	36.4276	0.801377	61.25	29.6465	FALSE	174	Night of - fresh	2018-07-14	00:40:00	LS	2018
Lear4	LENIS3	TRUE	4 | 4	DNeasy BT	Plant tissue	Cutting	36.7115	0.948658	100.25	44.5	FALSE	462	Night of - fresh	2018-07-14	00:40:00	LS	2018
Lear4	LENIS1	FALSE	0 | 4	DNeasy Plant	Plant tissue	Cutting					FALSE	174	Night of - fresh	2018-07-14	00:40:00	LS	2018
Lear4	LENIS3	FALSE	0 | 4	DNeasy Plant	Plant tissue	Cutting					FALSE	462	Night of - fresh	2018-07-14	00:40:00	LS	2018
LENI1	LENIS1	TRUE	4 | 4	DNeasy BT	Swab	Umbel swab	31.1213	0.225333	1420.5	223.479	TRUE	174	Night of - fresh	2021-07-25	00:40:00	CB	2021
LENI1	LENIS3	TRUE	4 | 4	DNeasy BT	Swab	Umbel swab	31.0605	0.678935	1233.5	575.836	TRUE	462	Night of - fresh	2021-07-25	00:40:00	CB	2021
LENI2	LENIS1	TRUE	4 | 4	DNeasy BT	Swab	Umbel swab	33.8549	0.510994	243	81.5475	TRUE	174	Night of - fresh	2021-07-25	00:20:00	CB	2021
LENI2	LENIS3	TRUE	4 | 4	DNeasy BT	Swab	Umbel swab	33.2805	0.284369	265	48.0763	FALSE	462	Night of - fresh	2021-07-25	00:20:00	CB	2021
LENI3	LENIS1	TRUE	4 | 4	DNeasy BT	Swab	Umbel swab	34.6646	0.48731	142.25	42.5784	FALSE	174	Night of - fresh	2021-07-25	00:30:00	CB	2021
LENI3	LENIS3	TRUE	4 | 4	DNeasy BT	Swab	Umbel swab	34.6827	0.657409	110.75	46.0534	FALSE	462	Night of - fresh	2021-07-25	00:30:00	CB	2021
LENI4	LENIS1	FALSE	0 | 4	DNeasy BT	Plant tissue	Cutting	40.8704		3		FALSE	174	Day after - exposure to sun/heat	2021-07-26	18:05:00	CB	2021
LENI4	LENIS1	FALSE	0 | 4	DNeasy BT	RNALater	Cutting					FALSE	174	Day after - exposure to sun/heat	2021-07-26	18:05:00	CB	2021
LENI4	LENIS3	TRUE	1 | 4	DNeasy BT	Plant tissue	Cutting	39.2071	2.4824	9.5	10.6066	FALSE	462	Day after - exposure to sun/heat	2021-07-26	18:05:00	CB	2021
LENI4	LENIS3	FALSE	0 | 4	DNeasy BT	RNALater	Cutting					FALSE	462	Day after - exposure to sun/heat	2021-07-26	18:05:00	CB	2021
LENI5	LENIS1	FALSE	0 | 4	DNeasy BT	Plant tissue	Cutting					FALSE	174	Day after - exposure to sun/heat	2021-07-26	18:10:00	CB	2021
LENI5	LENIS1	TRUE	4 | 4	DNeasy BT	RNALater	Cutting	35.8448	0.177901	63.5	6.85565	FALSE	174	Day after - exposure to sun/heat	2021-07-26	18:10:00	CB	2021
LENI5	LENIS3	FALSE	0 | 4	DNeasy BT	Plant tissue	Cutting					FALSE	462	Day after - exposure to sun/heat	2021-07-26	18:10:00	CB	2021
LENI5	LENIS3	TRUE	4 | 4	DNeasy BT	RNALater	Cutting	35.9609	1.59793	61.75	46.01	FALSE	462	Day after - exposure to sun/heat	2021-07-26	18:10:00	CB	2021
LENI6	LENIS1	TRUE	2 | 4	DNeasy BT	Plant tissue	Cutting	37.6091	2.41655	38.6667	44.6132	FALSE	174	Day after - exposure to sun/heat	2021-07-26	18:13:00	CB	2021
LENI6	LENIS1	TRUE	4 | 4	DNeasy BT	RNALater	Cutting	36.2637	0.819882	53.75	30.8909	FALSE	174	Day after - exposure to sun/heat	2021-07-26	18:13:00	CB	2021
LENI6	LENIS3	TRUE	4 | 4	DNeasy BT	Plant tissue	Cutting	36.7743	0.629249	28	12.0554	FALSE	462	Day after - exposure to sun/heat	2021-07-26	18:13:00	CB	2021
LENI6	LENIS3	TRUE	4 | 4	DNeasy BT	RNALater	Cutting	37.2358	0.61051	20.25	6.70199	FALSE	462	Day after - exposure to sun/heat	2021-07-26	18:13:00	CB	2021
LENI7	LENIS1	TRUE	4 | 4	DNeasy BT	Plant tissue	Cutting	37.7028	0.539665	19.75	6.75154	FALSE	174	Day after - exposure to sun/heat	2021-07-26	18:17:00	CB	2021
LENI7	LENIS3	TRUE	2 | 4	DNeasy BT	Plant tissue	Cutting	38.2748	1.57711	12.5	10.6066	FALSE	462	Day after - exposure to sun/heat	2021-07-26	18:17:00	CB	2021
LENI8	LENIS1	FALSE	0 | 4	DNeasy BT	Plant tissue	Cutting					FALSE	174	Day after - exposure to sun/heat	2021-07-26	18:19:00	CB	2021
LENI8	LENIS3	FALSE	0 | 4	DNeasy BT	Plant tissue	Cutting					FALSE	462	Day after - exposure to sun/heat	2021-07-26	18:19:00	CB	2021
LENI9	LENIS1	TRUE	4 | 4	DNeasy BT	Plant tissue	Cutting	36.4329	0.870119	48	23.0796	FALSE	174	Day after - exposure to sun/heat	2021-07-26	18:30:00	CB	2021
LENI9	LENIS3	TRUE	4 | 4	DNeasy BT	Plant tissue	Cutting	35.6302	0.678664	59.25	24.1022	FALSE	462	Day after - exposure to sun/heat	2021-07-26	18:30:00	CB	2021
