# Supplementary material for: Endangered Nectar-Feeding Bat Detected by Environmental DNA on Flowers
Source: Animals (Basel). 2022 Nov 8;12(22):3075. doi: 10.3390/ani12223075 (PMC9686659; doi:10.3390/ani12223075)
Supplement: Supplementary file 1 [file animals-12-03075-s001.zip › Table S3.xlsx]

## Sheet: Metabarcoding_taxonomies_biosam
Sample Name	RunID	Kingdom	Phylum	Class	Order	Family	Genus	Species	Taxon	Reads	Level.determined	Detection.method	Assay	Marker	Classifier	Common.name	Group	Extraction.kit	DNA source	Stabilized in RNALater	Locality	SRA Biosample	Biosample accession
1	Leartissue1	Animalia	Arthropoda	Insecta	Hymenoptera	Halictidae	Lasioglossum	Lasioglossum jubatum	Lasioglossum jubatum	602	Species	Metabarcoding	Multiplex	ANML COI	NB	sweat bee	LS: Cut1 - DBT	DNeasy BT	Stigma, pestle, ovary	Unstabilized	Laguna de Sanchez	Leartissue1	SAMN31274355
1	Learplant1	Animalia	Arthropoda	Insecta	Hymenoptera	Halictidae	Lasioglossum	Lasioglossum jubatum	Lasioglossum jubatum	261	Species	Metabarcoding	Multiplex	ANML COI	NB	sweat bee	LS: Cut1 - DPT	DNeasy Plant	Stigma, pestle, ovary	Unstabilized	Laguna de Sanchez	Learplant1	SAMN31274351
1	Learplant1	Viridiplantae	Magnoliophyta	Liliopsida	Asparagales	Agavaceae	Agave		Agave sp.	191132	Genus	Metabarcoding	Multiplex	rbcL	NB	agave	LS: Cut1 - DPT	DNeasy Plant	Stigma, pestle, ovary	Unstabilized	Laguna de Sanchez	Learplant1	SAMN31274351
1	Leartissue1	Viridiplantae	Magnoliophyta	Liliopsida	Asparagales	Agavaceae	Agave		Agave sp.	105534	Genus	Metabarcoding	Multiplex	rbcL	NB	agave	LS: Cut1 - DBT	DNeasy BT	Stigma, pestle, ovary	Unstabilized	Laguna de Sanchez	Leartissue1	SAMN31274355
1	Leartissue1	Animalia	Chordata	Mammalia	Chiroptera	Phyllostomidae	Leptonycteris	Leptonycteris nivalis	Leptonycteris nivalis	163	Species	Metabarcoding	Multiplex	SFF COI	NB	Mexican long-nosed bat	LS: Cut1 - DBT	DNeasy BT	Stigma, pestle, ovary	Unstabilized	Laguna de Sanchez	Leartissue1	SAMN31274355
2	Leartissue2	Animalia	Arthropoda	Insecta	Hemiptera	Pentatomidae	Brochymena	Brochymena hoppingi	Brochymena hoppingi	142	Species	Metabarcoding	Multiplex	ANML COI	NB	rough stink bug	LS: Cut1 - DBT	DNeasy BT	Stigma, pestle, ovary	Unstabilized	Laguna de Sanchez	Leartissue2	SAMN31274356
2	Learplant2	Animalia	Arthropoda	Arachnida	Sarcoptiformes	Scheloribatidae			Scheloribatidae sp.	116	Family	Metabarcoding	Multiplex	ANML COI	NB	Acari mite	LS: Cut1 - DPT	DNeasy Plant	Stigma, pestle, ovary	Unstabilized	Laguna de Sanchez	Learplant2	SAMN31274352
2	Leartissue2	Animalia	Arthropoda	Insecta	Diptera				Diptera sp.	100	Order	Metabarcoding	Multiplex	ANML COI	NB	fly order	LS: Cut1 - DBT	DNeasy BT	Stigma, pestle, ovary	Unstabilized	Laguna de Sanchez	Leartissue2	SAMN31274356
2	Learplant2	Animalia	Arthropoda	Insecta	Hemiptera	Aphididae	Myzus	Myzus persicae	Myzus persicae	70	Species	Metabarcoding	Multiplex	ANML COI	NB	green peach aphid	LS: Cut1 - DPT	DNeasy Plant	Stigma, pestle, ovary	Unstabilized	Laguna de Sanchez	Learplant2	SAMN31274352
2	Learplant2	Animalia	Arthropoda	Insecta	Hemiptera	Coreidae	Leptoglossus	Leptoglossus zonatus	Leptoglossus zonatus	35	Species	Metabarcoding	Multiplex	ANML COI	NB	leaf-footed bug	LS: Cut1 - DPT	DNeasy Plant	Stigma, pestle, ovary	Unstabilized	Laguna de Sanchez	Learplant2	SAMN31274352
2	Leartissue2	Animalia	Arthropoda	Insecta	Hemiptera	Coreidae	Leptoglossus	Leptoglossus zonatus	Leptoglossus zonatus	22	Species	Metabarcoding	Multiplex	ANML COI	NB	leaf-footed bug	LS: Cut1 - DBT	DNeasy BT	Stigma, pestle, ovary	Unstabilized	Laguna de Sanchez	Leartissue2	SAMN31274356
2	Learplant2	Animalia	Arthropoda	Arachnida	Araneae	Thomisidae			Thomisidae sp.	20	Family	Metabarcoding	Multiplex	ANML COI	NB	crab spider	LS: Cut1 - DPT	DNeasy Plant	Stigma, pestle, ovary	Unstabilized	Laguna de Sanchez	Learplant2	SAMN31274352
2	Learplant2	Viridiplantae	Magnoliophyta	Liliopsida	Asparagales	Agavaceae	Agave		Agave sp.	203636	Genus	Metabarcoding	Multiplex	rbcL	NB	agave	LS: Cut1 - DPT	DNeasy Plant	Stigma, pestle, ovary	Unstabilized	Laguna de Sanchez	Learplant2	SAMN31274352
2	Leartissue2	Viridiplantae	Magnoliophyta	Liliopsida	Asparagales	Agavaceae	Agave		Agave sp.	102186	Genus	Metabarcoding	Multiplex	rbcL	NB	agave	LS: Cut1 - DBT	DNeasy BT	Stigma, pestle, ovary	Unstabilized	Laguna de Sanchez	Leartissue2	SAMN31274356
2	Leartissue2	Animalia	Chordata	Mammalia	Chiroptera	Phyllostomidae	Leptonycteris	Leptonycteris nivalis	Leptonycteris nivalis	193	Species	Metabarcoding	Multiplex	SFF COI	NB	Mexican long-nosed bat	LS: Cut1 - DBT	DNeasy BT	Stigma, pestle, ovary	Unstabilized	Laguna de Sanchez	Leartissue2	SAMN31274356
2	Learplant2	Animalia	Chordata	Mammalia	Chiroptera	Phyllostomidae	Leptonycteris	Leptonycteris nivalis	Leptonycteris nivalis	6	Species	Metabarcoding	Multiplex	SFF COI	NB	Mexican long-nosed bat	LS: Cut1 - DPT	DNeasy Plant	Stigma, pestle, ovary	Unstabilized	Laguna de Sanchez	Learplant2	SAMN31274352
3	Leartissue3	Animalia	Arthropoda	Insecta	Orthoptera	Tettigoniidae			Tettigoniidae sp.	723	Family	Metabarcoding	Multiplex	ANML COI	NB	katydid	LS: Cut1 - DBT	DNeasy BT	Stigma, pestle, ovary	Unstabilized	Laguna de Sanchez	Leartissue3	SAMN31274357
3	Leartissue3	Animalia	Arthropoda	Insecta	Diptera	Culicidae	Culex	Culex pipiens	Culex pipiens	61	Species	Metabarcoding	Multiplex	ANML COI	NB	house mosquito	LS: Cut1 - DBT	DNeasy BT	Stigma, pestle, ovary	Unstabilized	Laguna de Sanchez	Leartissue3	SAMN31274357
3	Learplant3	Animalia	Arthropoda	Insecta	Lepidoptera	Erebidae			Erebidae sp.	58	Family	Metabarcoding	Multiplex	ANML COI	NB	Erebidae moth	LS: Cut1 - DPT	DNeasy Plant	Stigma, pestle, ovary	Unstabilized	Laguna de Sanchez	Learplant3	SAMN31274353
3	Learplant3	Animalia	Arthropoda	Insecta	Hemiptera	Membracidae			Membracidae sp.	19	Family	Metabarcoding	Multiplex	ANML COI	NB	typical treehopper	LS: Cut1 - DPT	DNeasy Plant	Stigma, pestle, ovary	Unstabilized	Laguna de Sanchez	Learplant3	SAMN31274353
3	Learplant3	Animalia	Arthropoda	Insecta	Diptera	Ceratopogonidae			Ceratopogonidae sp.	15	Family	Metabarcoding	Multiplex	ANML COI	NB	biting midge	LS: Cut1 - DPT	DNeasy Plant	Stigma, pestle, ovary	Unstabilized	Laguna de Sanchez	Learplant3	SAMN31274353
3	Learplant3	Animalia	Arthropoda	Insecta	Hymenoptera	Halictidae	Lasioglossum	Lasioglossum jubatum	Lasioglossum jubatum	10	Species	Metabarcoding	Multiplex	ANML COI	NB	sweat bee	LS: Cut1 - DPT	DNeasy Plant	Stigma, pestle, ovary	Unstabilized	Laguna de Sanchez	Learplant3	SAMN31274353
3	Learplant3	Animalia	Arthropoda	Arachnida	Araneae	Thomisidae			Thomisidae sp.	8	Family	Metabarcoding	Multiplex	ANML COI	NB	crab spider	LS: Cut1 - DPT	DNeasy Plant	Stigma, pestle, ovary	Unstabilized	Laguna de Sanchez	Learplant3	SAMN31274353
3	Learplant3	Animalia	Arthropoda	Insecta	Hymenoptera	Halictidae	Lasioglossum		Lasioglossum sp.	3	Genus	Metabarcoding	Multiplex	ANML COI	NB	sweat bee	LS: Cut1 - DPT	DNeasy Plant	Stigma, pestle, ovary	Unstabilized	Laguna de Sanchez	Learplant3	SAMN31274353
3	Learplant3	Viridiplantae	Magnoliophyta	Liliopsida	Asparagales	Agavaceae	Agave		Agave sp.	174187	Genus	Metabarcoding	Multiplex	rbcL	NB	agave	LS: Cut1 - DPT	DNeasy Plant	Stigma, pestle, ovary	Unstabilized	Laguna de Sanchez	Learplant3	SAMN31274353
3	Leartissue3	Viridiplantae	Magnoliophyta	Liliopsida	Asparagales	Agavaceae	Agave		Agave sp.	151624	Genus	Metabarcoding	Multiplex	rbcL	NB	agave	LS: Cut1 - DBT	DNeasy BT	Stigma, pestle, ovary	Unstabilized	Laguna de Sanchez	Leartissue3	SAMN31274357
3	Leartissue3	Animalia	Chordata	Mammalia	Chiroptera	Phyllostomidae	Leptonycteris	Leptonycteris nivalis	Leptonycteris nivalis	637	Species	Metabarcoding	Multiplex	SFF COI	NB	Mexican long-nosed bat	LS: Cut1 - DBT	DNeasy BT	Stigma, pestle, ovary	Unstabilized	Laguna de Sanchez	Leartissue3	SAMN31274357
4	Learplant4	Animalia	Arthropoda	Insecta	Hymenoptera	Halictidae	Lasioglossum	Lasioglossum jubatum	Lasioglossum jubatum	236	Species	Metabarcoding	Multiplex	ANML COI	NB	sweat bee	LS: Cut1 - DPT	DNeasy Plant	Stigma, pestle, ovary	Unstabilized	Laguna de Sanchez	Learplant4	SAMN31274354
4	Learplant4	Animalia	Arthropoda	Insecta	Diptera	Cecidomyiidae			Cecidomyiidae sp.	81	Family	Metabarcoding	Multiplex	ANML COI	NB	gall and wood midge	LS: Cut1 - DPT	DNeasy Plant	Stigma, pestle, ovary	Unstabilized	Laguna de Sanchez	Learplant4	SAMN31274354
4	Learplant4	Animalia	Arthropoda	Arachnida	Mesostigmata	Melicharidae			Melicharidae sp.	23	Family	Metabarcoding	Multiplex	ANML COI	NB	melicharid mite	LS: Cut1 - DPT	DNeasy Plant	Stigma, pestle, ovary	Unstabilized	Laguna de Sanchez	Learplant4	SAMN31274354
4	Learplant4	Animalia	Arthropoda	Insecta	Thysanoptera	Thripidae	Frankliniella	Frankliniella occidentalis	Frankliniella occidentalis	22	Species	Metabarcoding	Multiplex	ANML COI	NB	thrip	LS: Cut1 - DPT	DNeasy Plant	Stigma, pestle, ovary	Unstabilized	Laguna de Sanchez	Learplant4	SAMN31274354
4	Learplant4	Viridiplantae	Magnoliophyta	Liliopsida	Asparagales	Agavaceae	Agave		Agave sp.	158318	Genus	Metabarcoding	Multiplex	rbcL	NB	agave	LS: Cut1 - DPT	DNeasy Plant	Stigma, pestle, ovary	Unstabilized	Laguna de Sanchez	Learplant4	SAMN31274354
CB12-FLOWER1-20210726 (18:05)	LENI4B	Animalia	Arthropoda	Insecta	Diptera	Cecidomyiidae			Cecidomyiidae sp.	1679	Family	Metabarcoding	Multiplex	ANML COI	NB	gall and wood midge	CB: Cut3 - DBT	DNeasy BT	Half a pestle, remaining RNALater	Stabilized	Chiso Basin	LENI4Bmp	SAMN31274366
CB12-FLOWER1-20210726 (18:05)	LENI4	Animalia	Arthropoda	Insecta	Thysanoptera	Thripidae	Frankliniella	Frankliniella occidentalis	Frankliniella occidentalis	998	Species	Metabarcoding	Multiplex	ANML COI	NB	thrip	CB: Cut2 - DBT	DNeasy BT	Stigma, pestle, ovary	Stabilized	Chiso Basin	LENI4mp	SAMN31274364
CB12-FLOWER1-20210726 (18:05)	LENI4	Animalia	Arthropoda	Insecta	Lepidoptera				Lepidoptera sp.	75	Order	Metabarcoding	Multiplex	ANML COI	NB	butterfly and moth	CB: Cut2 - DBT	DNeasy BT	Stigma, pestle, ovary	Stabilized	Chiso Basin	LENI4mp	SAMN31274364
CB12-FLOWER1-20210726 (18:05)	LENI4B	Animalia	Arthropoda	Arachnida	Trombidiformes	Eupodidae			Eupodidae sp.	35	Family	Metabarcoding	Multiplex	ANML COI	NB	prostig mite	CB: Cut3 - DBT	DNeasy BT	Half a pestle, remaining RNALater	Stabilized	Chiso Basin	LENI4Bmp	SAMN31274366
CB12-FLOWER1-20210726 (18:05)	LENI4B	Animalia	Arthropoda	Insecta	Hymenoptera	Colletidae	Hylaeus		Hylaeus sp.	34	Genus	Metabarcoding	Multiplex	ANML COI	NB	masked bee	CB: Cut3 - DBT	DNeasy BT	Half a pestle, remaining RNALater	Stabilized	Chiso Basin	LENI4Bmp	SAMN31274366
CB12-FLOWER1-20210726 (18:05)	LENI4	Animalia	Arthropoda	Insecta	Hymenoptera	Halictidae	Lasioglossum	Lasioglossum jubatum	Lasioglossum jubatum	23	Species	Metabarcoding	Multiplex	ANML COI	NB	sweat bee	CB: Cut2 - DBT	DNeasy BT	Stigma, pestle, ovary	Stabilized	Chiso Basin	LENI4mp	SAMN31274364
CB12-FLOWER1-20210726 (18:05)	LENI4B	Animalia	Arthropoda	Insecta	Thysanoptera	Thripidae	Frankliniella	Frankliniella occidentalis	Frankliniella occidentalis	21	Species	Metabarcoding	Multiplex	ANML COI	NB	thrip	CB: Cut3 - DBT	DNeasy BT	Half a pestle, remaining RNALater	Stabilized	Chiso Basin	LENI4Bmp	SAMN31274366
CB12-FLOWER1-20210726 (18:05)	LENI4	Viridiplantae	Magnoliophyta	Liliopsida	Asparagales	Agavaceae	Agave		Agave sp.	637	Genus	Metabarcoding	Multiplex	ITS2	NB	agave	CB: Cut2 - DBT	DNeasy BT	Stigma, pestle, ovary	Stabilized	Chiso Basin	LENI4mp	SAMN31274364
CB12-FLOWER1-20210726 (18:05)	LENI4B	Viridiplantae	Magnoliophyta	Liliopsida	Asparagales	Agavaceae	Agave		Agave sp.	31	Genus	Metabarcoding	Multiplex	ITS2	NB	agave	CB: Cut3 - DBT	DNeasy BT	Half a pestle, remaining RNALater	Stabilized	Chiso Basin	LENI4Bmp	SAMN31274366
CB12-FLOWER1-20210726 (18:05)	LENI4	Viridiplantae	Magnoliophyta	Liliopsida	Asparagales	Agavaceae	Agave		Agave sp.	48012	Genus	Metabarcoding	Multiplex	rbcL	NB	agave	CB: Cut2 - DBT	DNeasy BT	Stigma, pestle, ovary	Stabilized	Chiso Basin	LENI4mp	SAMN31274364
CB12-FLOWER1-20210726 (18:05)	LENI4B	Viridiplantae	Magnoliophyta	Liliopsida	Asparagales	Agavaceae	Agave		Agave sp.	27578	Genus	Metabarcoding	Multiplex	rbcL	NB	agave	CB: Cut3 - DBT	DNeasy BT	Half a pestle, remaining RNALater	Stabilized	Chiso Basin	LENI4Bmp	SAMN31274366
CB12-FLOWER1-20210726 (18:05)	LENI4B	Animalia	Chordata	Mammalia	Chiroptera	Phyllostomidae	Leptonycteris	Leptonycteris nivalis	Leptonycteris nivalis	58	Species	Metabarcoding	Multiplex	SFF COI	NB	Mexican long-nosed bat	CB: Cut3 - DBT	DNeasy BT	Half a pestle, remaining RNALater	Stabilized	Chiso Basin	LENI4Bmp	SAMN31274366
CB12-FLOWER1-20210726 (18:05)	LENI4B	Metazoa	Chordata	Mammalia	Artiodactyla	Cervidae	Odocoileus		Odocoileus hemionus OR virginianus	9	Genus	Metabarcoding	Multiplex	SFF COI	BLAST.MEGAN.LCA.97	Carmen whitetail deer OR mule deer	CB: Cut3 - DBT	DNeasy BT	Half a pestle, remaining RNALater	Stabilized	Chiso Basin	LENI4Bmp	SAMN31274366
CB12-FLOWER2-20210726 (18:10)	LENI5B	Animalia	Arthropoda	Insecta	Coleoptera	Cleridae			Cleridae sp.	388	Family	Metabarcoding	Multiplex	ANML COI	NB	checkered beetle	CB: Cut3 - DBT	DNeasy BT	Half a pestle, remaining RNALater	Stabilized	Chiso Basin	LENI5Bmp	SAMN31274369
CB12-FLOWER2-20210726 (18:10)	LENI5B	Animalia	Arthropoda	Insecta	Hymenoptera	Colletidae	Hylaeus		Hylaeus sp.	284	Genus	Metabarcoding	Multiplex	ANML COI	NB	masked bee	CB: Cut3 - DBT	DNeasy BT	Half a pestle, remaining RNALater	Stabilized	Chiso Basin	LENI5Bmp	SAMN31274369
CB12-FLOWER2-20210726 (18:10)	LENI5B	Animalia	Arthropoda	Arachnida	Trombidiformes	Eupodidae			Eupodidae sp.	78	Family	Metabarcoding	Multiplex	ANML COI	NB	prostig mite	CB: Cut3 - DBT	DNeasy BT	Half a pestle, remaining RNALater	Stabilized	Chiso Basin	LENI5Bmp	SAMN31274369
CB12-FLOWER2-20210726 (18:10)	LENI5	Animalia	Arthropoda	Insecta	Coleoptera	Cleridae			Cleridae sp.	61	Family	Metabarcoding	Multiplex	ANML COI	NB	checkered beetle	CB: Cut2 - DBT	DNeasy BT	Stigma, pestle, ovary	Stabilized	Chiso Basin	LENI5mp	SAMN31274367
CB12-FLOWER2-20210726 (18:10)	LENI5B	Animalia	Arthropoda	Insecta	Diptera	Ceratopogonidae			Ceratopogonidae sp.	30	Family	Metabarcoding	Multiplex	ANML COI	NB	biting midge	CB: Cut3 - DBT	DNeasy BT	Half a pestle, remaining RNALater	Stabilized	Chiso Basin	LENI5Bmp	SAMN31274369
CB12-FLOWER2-20210726 (18:10)	LENI5B	Animalia	Arthropoda	Insecta	Diptera	Cecidomyiidae			Cecidomyiidae sp.	14	Family	Metabarcoding	Multiplex	ANML COI	NB	gall and wood midge	CB: Cut3 - DBT	DNeasy BT	Half a pestle, remaining RNALater	Stabilized	Chiso Basin	LENI5Bmp	SAMN31274369
CB12-FLOWER2-20210726 (18:10)	LENI5	Animalia	Arthropoda	Insecta	Lepidoptera	Erebidae	Matigramma	Matigramma emmilta	Matigramma emmilta	12	Species	Metabarcoding	Multiplex	ANML COI	NB	owlet moth	CB: Cut2 - DBT	DNeasy BT	Stigma, pestle, ovary	Stabilized	Chiso Basin	LENI5mp	SAMN31274367
CB12-FLOWER2-20210726 (18:10)	LENI5B	Animalia	Arthropoda	Insecta	Coleoptera				Coleoptera sp.	8	Order	Metabarcoding	Multiplex	ANML COI	NB	beetle order	CB: Cut3 - DBT	DNeasy BT	Half a pestle, remaining RNALater	Stabilized	Chiso Basin	LENI5Bmp	SAMN31274369
CB12-FLOWER2-20210726 (18:10)	LENI5	Viridiplantae	Magnoliophyta	Liliopsida	Asparagales	Agavaceae	Agave		Agave sp.	273	Genus	Metabarcoding	Multiplex	ITS2	NB	agave	CB: Cut2 - DBT	DNeasy BT	Stigma, pestle, ovary	Stabilized	Chiso Basin	LENI5mp	SAMN31274367
CB12-FLOWER2-20210726 (18:10)	LENI5B	Viridiplantae	Magnoliophyta	Liliopsida	Asparagales	Agavaceae	Agave		Agave sp.	215	Genus	Metabarcoding	Multiplex	ITS2	NB	agave	CB: Cut3 - DBT	DNeasy BT	Half a pestle, remaining RNALater	Stabilized	Chiso Basin	LENI5Bmp	SAMN31274369
CB12-FLOWER2-20210726 (18:10)	LENI5B	Viridiplantae	Magnoliophyta	Liliopsida	Asparagales	Agavaceae	Agave		Agave sp.	42801	Genus	Metabarcoding	Multiplex	rbcL	NB	agave	CB: Cut3 - DBT	DNeasy BT	Half a pestle, remaining RNALater	Stabilized	Chiso Basin	LENI5Bmp	SAMN31274369
CB12-FLOWER2-20210726 (18:10)	LENI5	Viridiplantae	Magnoliophyta	Liliopsida	Asparagales	Agavaceae	Agave		Agave sp.	30726	Genus	Metabarcoding	Multiplex	rbcL	NB	agave	CB: Cut2 - DBT	DNeasy BT	Stigma, pestle, ovary	Stabilized	Chiso Basin	LENI5mp	SAMN31274367
CB12-FLOWER2-20210726 (18:10)	LENI5B	Metazoa	Chordata	Mammalia	Artiodactyla	Cervidae	Odocoileus		Odocoileus hemionus OR virginianus	2278	Genus	Metabarcoding	SFF COI	SFF COI	BLAST.MEGAN.LCA.97	Carmen whitetail deer OR mule deer	CB: Cut3 - DBT	DNeasy BT	Half a pestle, remaining RNALater	Stabilized	Chiso Basin	LENI5Bcoi	SAMN31274368
CB12-FLOWER2-20210726 (18:10)	LENI5B	Animalia	Chordata	Mammalia	Chiroptera	Phyllostomidae	Leptonycteris	Leptonycteris nivalis	Leptonycteris nivalis	846	Species	Metabarcoding	SFF COI	SFF COI	NB	Mexican long-nosed bat	CB: Cut3 - DBT	DNeasy BT	Half a pestle, remaining RNALater	Stabilized	Chiso Basin	LENI5Bcoi	SAMN31274368
CB12-FLOWER2-20210726 (18:10)	LENI5B	Metazoa	Chordata	Mammalia	Artiodactyla	Cervidae	Odocoileus		Odocoileus hemionus OR virginianus	57	Genus	Metabarcoding	Multiplex	SFF COI	BLAST.MEGAN.LCA.97	Carmen whitetail deer OR mule deer	CB: Cut3 - DBT	DNeasy BT	Half a pestle, remaining RNALater	Stabilized	Chiso Basin	LENI5Bmp	SAMN31274369
CB12-FLOWER2-20210726 (18:10)	LENI5B	Animalia	Chordata	Mammalia	Chiroptera	Phyllostomidae	Leptonycteris	Leptonycteris nivalis	Leptonycteris nivalis	14	Species	Metabarcoding	Multiplex	SFF COI	NB	Mexican long-nosed bat	CB: Cut3 - DBT	DNeasy BT	Half a pestle, remaining RNALater	Stabilized	Chiso Basin	LENI5Bmp	SAMN31274369
CB12-FLOWER3-20210726 (18:13)	LENI6B	Animalia	Arthropoda	Insecta	Hymenoptera	Halictidae	Lasioglossum	Lasioglossum jubatum	Lasioglossum jubatum	3083	Species	Metabarcoding	Multiplex	ANML COI	NB	sweat bee	CB: Cut3 - DBT	DNeasy BT	Half a pestle, remaining RNALater	Stabilized	Chiso Basin	LENI6Bmp	SAMN31274372
CB12-FLOWER3-20210726 (18:13)	LENI6	Animalia	Arthropoda	Collembola	Entomobryomorpha	Isotomidae			Isotomidae sp.	435	Family	Metabarcoding	Multiplex	ANML COI	NB	elongate-bodied springtail	CB: Cut2 - DBT	DNeasy BT	Stigma, pestle, ovary	Stabilized	Chiso Basin	LENI6mp	SAMN31274370
CB12-FLOWER3-20210726 (18:13)	LENI6	Animalia	Arthropoda	Insecta	Coleoptera	Cerambycidae			Cerambycidae sp.	382	Family	Metabarcoding	Multiplex	ANML COI	NB	longhorn beetle	CB: Cut2 - DBT	DNeasy BT	Stigma, pestle, ovary	Stabilized	Chiso Basin	LENI6mp	SAMN31274370
CB12-FLOWER3-20210726 (18:13)	LENI6B	Animalia	Arthropoda	Insecta	Coleoptera	Cerambycidae			Cerambycidae sp.	258	Family	Metabarcoding	Multiplex	ANML COI	NB	longhorn beetle	CB: Cut3 - DBT	DNeasy BT	Half a pestle, remaining RNALater	Stabilized	Chiso Basin	LENI6Bmp	SAMN31274372
CB12-FLOWER3-20210726 (18:13)	LENI6B	Animalia	Arthropoda	Insecta	Lepidoptera				Lepidoptera sp.	209	Order	Metabarcoding	Multiplex	ANML COI	NB	butterfly and moth	CB: Cut3 - DBT	DNeasy BT	Half a pestle, remaining RNALater	Stabilized	Chiso Basin	LENI6Bmp	SAMN31274372
CB12-FLOWER3-20210726 (18:13)	LENI6	Animalia	Arthropoda	Insecta	Thysanoptera	Thripidae	Frankliniella	Frankliniella occidentalis	Frankliniella occidentalis	150	Species	Metabarcoding	Multiplex	ANML COI	NB	thrip	CB: Cut2 - DBT	DNeasy BT	Stigma, pestle, ovary	Stabilized	Chiso Basin	LENI6mp	SAMN31274370
CB12-FLOWER3-20210726 (18:13)	LENI6B	Animalia	Arthropoda	Insecta	Lepidoptera	Apatelodidae	Olceclostera	Olceclostera seraphica	Olceclostera seraphica	130	Species	Metabarcoding	Multiplex	ANML COI	NB	seraph moth	CB: Cut3 - DBT	DNeasy BT	Half a pestle, remaining RNALater	Stabilized	Chiso Basin	LENI6Bmp	SAMN31274372
CB12-FLOWER3-20210726 (18:13)	LENI6B	Animalia	Arthropoda	Insecta	Lepidoptera	Notodontidae	Datana		Datana sp.	120	Genus	Metabarcoding	Multiplex	ANML COI	NB	prominent moth	CB: Cut3 - DBT	DNeasy BT	Half a pestle, remaining RNALater	Stabilized	Chiso Basin	LENI6Bmp	SAMN31274372
CB12-FLOWER3-20210726 (18:13)	LENI6B	Animalia	Arthropoda	Arachnida	Trombidiformes	Eupodidae			Eupodidae sp.	106	Family	Metabarcoding	Multiplex	ANML COI	NB	prostig mite	CB: Cut3 - DBT	DNeasy BT	Half a pestle, remaining RNALater	Stabilized	Chiso Basin	LENI6Bmp	SAMN31274372
CB12-FLOWER3-20210726 (18:13)	LENI6B	Animalia	Arthropoda	Collembola	Entomobryomorpha	Isotomidae			Isotomidae sp.	70	Family	Metabarcoding	Multiplex	ANML COI	NB	elongate-bodied springtail	CB: Cut3 - DBT	DNeasy BT	Half a pestle, remaining RNALater	Stabilized	Chiso Basin	LENI6Bmp	SAMN31274372
CB12-FLOWER3-20210726 (18:13)	LENI6B	Animalia	Arthropoda	Insecta	Orthoptera	Romaleidae	Brachystola	Brachystola magna	Brachystola magna	51	Species	Metabarcoding	Multiplex	ANML COI	NB	grassland lubber	CB: Cut3 - DBT	DNeasy BT	Half a pestle, remaining RNALater	Stabilized	Chiso Basin	LENI6Bmp	SAMN31274372
CB12-FLOWER3-20210726 (18:13)	LENI6B	Animalia	Arthropoda	Insecta	Diptera	Tachinidae	Prorhynchops		Prorhynchops sp.	49	Genus	Metabarcoding	Multiplex	ANML COI	NB	Tachinid fly	CB: Cut3 - DBT	DNeasy BT	Half a pestle, remaining RNALater	Stabilized	Chiso Basin	LENI6Bmp	SAMN31274372
CB12-FLOWER3-20210726 (18:13)	LENI6	Animalia	Arthropoda	Insecta	Lepidoptera				Lepidoptera sp.	44	Order	Metabarcoding	Multiplex	ANML COI	NB	butterfly and moth	CB: Cut2 - DBT	DNeasy BT	Stigma, pestle, ovary	Stabilized	Chiso Basin	LENI6mp	SAMN31274370
CB12-FLOWER3-20210726 (18:13)	LENI6B	Animalia	Arthropoda	Insecta	Diptera	Ceratopogonidae			Ceratopogonidae sp.	40	Family	Metabarcoding	Multiplex	ANML COI	NB	biting midge	CB: Cut3 - DBT	DNeasy BT	Half a pestle, remaining RNALater	Stabilized	Chiso Basin	LENI6Bmp	SAMN31274372
CB12-FLOWER3-20210726 (18:13)	LENI6B	Animalia	Arthropoda	Insecta	Coleoptera	Nitidulidae	Nitops	Nitops pallipennis	Nitops pallipennis	37	Species	Metabarcoding	Multiplex	ANML COI	NB	Nitops sap-feeding beetle	CB: Cut3 - DBT	DNeasy BT	Half a pestle, remaining RNALater	Stabilized	Chiso Basin	LENI6Bmp	SAMN31274372
CB12-FLOWER3-20210726 (18:13)	LENI6	Animalia	Arthropoda	Arachnida	Trombidiformes	Eupodidae			Eupodidae sp.	37	Family	Metabarcoding	Multiplex	ANML COI	NB	prostig mite	CB: Cut2 - DBT	DNeasy BT	Stigma, pestle, ovary	Stabilized	Chiso Basin	LENI6mp	SAMN31274370
CB12-FLOWER3-20210726 (18:13)	LENI6	Animalia	Arthropoda	Insecta	Lepidoptera	Apatelodidae	Olceclostera	Olceclostera seraphica	Olceclostera seraphica	36	Species	Metabarcoding	Multiplex	ANML COI	NB	seraph moth	CB: Cut2 - DBT	DNeasy BT	Stigma, pestle, ovary	Stabilized	Chiso Basin	LENI6mp	SAMN31274370
CB12-FLOWER3-20210726 (18:13)	LENI6B	Animalia	Arthropoda	Insecta	Diptera	Syrphidae	Copestylum		Copestylum sp.	34	Genus	Metabarcoding	Multiplex	ANML COI	NB	hoverfly	CB: Cut3 - DBT	DNeasy BT	Half a pestle, remaining RNALater	Stabilized	Chiso Basin	LENI6Bmp	SAMN31274372
CB12-FLOWER3-20210726 (18:13)	LENI6B	Animalia	Arthropoda	Insecta	Phasmatodea	Diapheromeridae			Diapheromeridae sp.	34	Family	Metabarcoding	Multiplex	ANML COI	NB	walkingstick	CB: Cut3 - DBT	DNeasy BT	Half a pestle, remaining RNALater	Stabilized	Chiso Basin	LENI6Bmp	SAMN31274372
CB12-FLOWER3-20210726 (18:13)	LENI6B	Animalia	Arthropoda	Insecta	Orthoptera	Acrididae	Melanoplus	Melanoplus walshii	Melanoplus walshii	33	Species	Metabarcoding	Multiplex	ANML COI	NB	Walsh's short-wing grasshopper	CB: Cut3 - DBT	DNeasy BT	Half a pestle, remaining RNALater	Stabilized	Chiso Basin	LENI6Bmp	SAMN31274372
CB12-FLOWER3-20210726 (18:13)	LENI6B	Animalia	Arthropoda	Insecta	Hymenoptera	Apidae	Apis		Apis sp.	32	Genus	Metabarcoding	Multiplex	ANML COI	NB	honey bee	CB: Cut3 - DBT	DNeasy BT	Half a pestle, remaining RNALater	Stabilized	Chiso Basin	LENI6Bmp	SAMN31274372
CB12-FLOWER3-20210726 (18:13)	LENI6	Animalia	Arthropoda	Insecta	Orthoptera	Tettigoniidae			Tettigoniidae sp.	26	Family	Metabarcoding	Multiplex	ANML COI	NB	katydid	CB: Cut2 - DBT	DNeasy BT	Stigma, pestle, ovary	Stabilized	Chiso Basin	LENI6mp	SAMN31274370
CB12-FLOWER3-20210726 (18:13)	LENI6	Animalia	Arthropoda	Insecta	Hymenoptera	Halictidae	Lasioglossum	Lasioglossum jubatum	Lasioglossum jubatum	23	Species	Metabarcoding	Multiplex	ANML COI	NB	sweat bee	CB: Cut2 - DBT	DNeasy BT	Stigma, pestle, ovary	Stabilized	Chiso Basin	LENI6mp	SAMN31274370
CB12-FLOWER3-20210726 (18:13)	LENI6B	Animalia	Arthropoda	Arachnida	Uropygi	Thelyphonidae	Mastigoproctus	Mastigoproctus giganteus	Mastigoproctus giganteus	21	Species	Metabarcoding	Multiplex	ANML COI	NB	giant vinegaroon	CB: Cut3 - DBT	DNeasy BT	Half a pestle, remaining RNALater	Stabilized	Chiso Basin	LENI6Bmp	SAMN31274372
CB12-FLOWER3-20210726 (18:13)	LENI6B	Animalia	Arthropoda	Insecta	Mantodea	Mantidae	Stagmomantis	Stagmomantis californica	Stagmomantis californica	19	Species	Metabarcoding	Multiplex	ANML COI	NB	California mantis	CB: Cut3 - DBT	DNeasy BT	Half a pestle, remaining RNALater	Stabilized	Chiso Basin	LENI6Bmp	SAMN31274372
CB12-FLOWER3-20210726 (18:13)	LENI6	Animalia	Arthropoda	Insecta	Coleoptera				Coleoptera sp.	19	Order	Metabarcoding	Multiplex	ANML COI	NB	beetle order	CB: Cut2 - DBT	DNeasy BT	Stigma, pestle, ovary	Stabilized	Chiso Basin	LENI6mp	SAMN31274370
CB12-FLOWER3-20210726 (18:13)	LENI6B	Animalia	Arthropoda	Insecta	Hymenoptera				Hymenoptera sp.	17	Order	Metabarcoding	Multiplex	ANML COI	NB	ant, bee, wasp, sawfly order	CB: Cut3 - DBT	DNeasy BT	Half a pestle, remaining RNALater	Stabilized	Chiso Basin	LENI6Bmp	SAMN31274372
CB12-FLOWER3-20210726 (18:13)	LENI6B	Animalia	Arthropoda	Insecta	Thysanoptera	Thripidae	Frankliniella	Frankliniella occidentalis	Frankliniella occidentalis	14	Species	Metabarcoding	Multiplex	ANML COI	NB	thrip	CB: Cut3 - DBT	DNeasy BT	Half a pestle, remaining RNALater	Stabilized	Chiso Basin	LENI6Bmp	SAMN31274372
CB12-FLOWER3-20210726 (18:13)	LENI6B	Animalia	Arthropoda	Collembola	Entomobryomorpha	Entomobryidae			Entomobryidae sp.	11	Family	Metabarcoding	Multiplex	ANML COI	NB	slender springtail	CB: Cut3 - DBT	DNeasy BT	Half a pestle, remaining RNALater	Stabilized	Chiso Basin	LENI6Bmp	SAMN31274372
CB12-FLOWER3-20210726 (18:13)	LENI6	Viridiplantae	Magnoliophyta	Liliopsida	Asparagales	Agavaceae	Agave		Agave sp.	148	Genus	Metabarcoding	Multiplex	ITS2	NB	agave	CB: Cut2 - DBT	DNeasy BT	Stigma, pestle, ovary	Stabilized	Chiso Basin	LENI6mp	SAMN31274370
CB12-FLOWER3-20210726 (18:13)	LENI6B	Viridiplantae	Magnoliophyta	Liliopsida	Asparagales	Agavaceae	Agave		Agave sp.	125	Genus	Metabarcoding	Multiplex	ITS2	NB	agave	CB: Cut3 - DBT	DNeasy BT	Half a pestle, remaining RNALater	Stabilized	Chiso Basin	LENI6Bmp	SAMN31274372
CB12-FLOWER3-20210726 (18:13)	LENI6B	Viridiplantae	Magnoliophyta	Liliopsida	Poales	Poaceae	Muhlenbergia		Muhlenbergia sp.	19	Genus	Metabarcoding	Multiplex	ITS2	NB	muhly	CB: Cut3 - DBT	DNeasy BT	Half a pestle, remaining RNALater	Stabilized	Chiso Basin	LENI6Bmp	SAMN31274372
CB12-FLOWER3-20210726 (18:13)	LENI6B	Viridiplantae	Magnoliophyta	Magnoliopsida	Myrtales	Onagraceae			Onagraceae sp.	19	Family	Metabarcoding	Multiplex	ITS2	NB	Evening Primrose family	CB: Cut3 - DBT	DNeasy BT	Half a pestle, remaining RNALater	Stabilized	Chiso Basin	LENI6Bmp	SAMN31274372
CB12-FLOWER3-20210726 (18:13)	LENI6B	Viridiplantae	Magnoliophyta	Liliopsida	Asparagales	Agavaceae	Agave		Agave sp.	29196	Genus	Metabarcoding	Multiplex	rbcL	NB	agave	CB: Cut3 - DBT	DNeasy BT	Half a pestle, remaining RNALater	Stabilized	Chiso Basin	LENI6Bmp	SAMN31274372
CB12-FLOWER3-20210726 (18:13)	LENI6	Viridiplantae	Magnoliophyta	Liliopsida	Asparagales	Agavaceae	Agave		Agave sp.	25374	Genus	Metabarcoding	Multiplex	rbcL	NB	agave	CB: Cut2 - DBT	DNeasy BT	Stigma, pestle, ovary	Stabilized	Chiso Basin	LENI6mp	SAMN31274370
CB12-FLOWER3-20210726 (18:13)	LENI6B	Metazoa	Chordata	Mammalia	Carnivora	Canidae	Urocyon		Urocyon cinereoargenteu	9953	Genus	Metabarcoding	SFF COI	SFF COI	BLAST.MEGAN.LCA.97	gray fox	CB: Cut3 - DBT	DNeasy BT	Half a pestle, remaining RNALater	Stabilized	Chiso Basin	LENI6Bcoi	SAMN31274371
CB12-FLOWER3-20210726 (18:13)	LENI6B	Metazoa	Chordata	Mammalia	Carnivora	Canidae	Urocyon		Urocyon cinereoargenteu	4388	Genus	Metabarcoding	Multiplex	SFF COI	BLAST.MEGAN.LCA.97	gray fox	CB: Cut3 - DBT	DNeasy BT	Half a pestle, remaining RNALater	Stabilized	Chiso Basin	LENI6Bmp	SAMN31274372
CB12-FLOWER3-20210726 (18:13)	LENI6B	Metazoa	Chordata	Mammalia	Artiodactyla	Cervidae	Odocoileus		Odocoileus hemionus OR virginianus	1540	Genus	Metabarcoding	SFF COI	SFF COI	BLAST.MEGAN.LCA.97	Carmen whitetail deer OR mule deer	CB: Cut3 - DBT	DNeasy BT	Half a pestle, remaining RNALater	Stabilized	Chiso Basin	LENI6Bcoi	SAMN31274371
CB12-FLOWER3-20210726 (18:13)	LENI6B	Animalia	Chordata	Mammalia	Chiroptera	Phyllostomidae	Leptonycteris	Leptonycteris nivalis	Leptonycteris nivalis	340	Species	Metabarcoding	SFF COI	SFF COI	NB	Mexican long-nosed bat	CB: Cut3 - DBT	DNeasy BT	Half a pestle, remaining RNALater	Stabilized	Chiso Basin	LENI6Bcoi	SAMN31274371
CB12-FLOWER3-20210726 (18:13)	LENI6	Metazoa	Chordata	Mammalia	Carnivora	Canidae	Urocyon		Urocyon cinereoargenteu	293	Genus	Metabarcoding	Multiplex	SFF COI	BLAST.MEGAN.LCA.97	gray fox	CB: Cut2 - DBT	DNeasy BT	Stigma, pestle, ovary	Stabilized	Chiso Basin	LENI6mp	SAMN31274370
CB12-FLOWER3-20210726 (18:13)	LENI6B	Metazoa	Chordata	Mammalia	Artiodactyla	Cervidae	Odocoileus		Odocoileus hemionus OR virginianus	255	Genus	Metabarcoding	Multiplex	SFF COI	BLAST.MEGAN.LCA.97	Carmen whitetail deer OR mule deer	CB: Cut3 - DBT	DNeasy BT	Half a pestle, remaining RNALater	Stabilized	Chiso Basin	LENI6Bmp	SAMN31274372
CB12-FLOWER3-20210726 (18:13)	LENI6B	Animalia	Chordata	Mammalia	Chiroptera	Phyllostomidae	Leptonycteris	Leptonycteris nivalis	Leptonycteris nivalis	97	Species	Metabarcoding	Multiplex	SFF COI	NB	Mexican long-nosed bat	CB: Cut3 - DBT	DNeasy BT	Half a pestle, remaining RNALater	Stabilized	Chiso Basin	LENI6Bmp	SAMN31274372
CB12-FLOWER3-20210726 (18:13)	LENI6	Metazoa	Chordata	Mammalia	Artiodactyla	Cervidae	Odocoileus		Odocoileus hemionus OR virginianus	58	Genus	Metabarcoding	Multiplex	SFF COI	BLAST.MEGAN.LCA.97	Carmen whitetail deer OR mule deer	CB: Cut2 - DBT	DNeasy BT	Stigma, pestle, ovary	Stabilized	Chiso Basin	LENI6mp	SAMN31274370
CB12-FLOWER3-20210726 (18:13)	LENI6	Animalia	Chordata	Mammalia	Chiroptera	Phyllostomidae	Leptonycteris	Leptonycteris nivalis	Leptonycteris nivalis	28	Species	Metabarcoding	Multiplex	SFF COI	NB	Mexican long-nosed bat	CB: Cut2 - DBT	DNeasy BT	Stigma, pestle, ovary	Stabilized	Chiso Basin	LENI6mp	SAMN31274370
CB12-FLOWER4-20210726 (18:17)	LENI7	Viridiplantae	Magnoliophyta	Liliopsida	Asparagales	Agavaceae	Agave		Agave sp.	326	Genus	Metabarcoding	Multiplex	ITS2	NB	agave	CB: Cut1 - DBT	DNeasy BT	Stigma, pestle, ovary	Unstabilized	Chiso Basin	LENI7mp	SAMN31274374
CB12-FLOWER4-20210726 (18:17)	LENI7	Viridiplantae	Magnoliophyta	Liliopsida	Asparagales	Agavaceae	Agave		Agave sp.	15392	Genus	Metabarcoding	Multiplex	rbcL	NB	agave	CB: Cut1 - DBT	DNeasy BT	Stigma, pestle, ovary	Unstabilized	Chiso Basin	LENI7mp	SAMN31274374
CB12-FLOWER4-20210726 (18:17)	LENI7	Animalia	Chordata	Mammalia	Chiroptera	Phyllostomidae	Leptonycteris	Leptonycteris nivalis	Leptonycteris nivalis	1074	Species	Metabarcoding	SFF COI	SFF COI	NB	Mexican long-nosed bat	CB: Cut1 - DBT	DNeasy BT	Stigma, pestle, ovary	Unstabilized	Chiso Basin	LENI7coi	SAMN31274373
CB12-FLOWER4-20210726 (18:17)	LENI7	Animalia	Chordata	Mammalia	Chiroptera	Phyllostomidae	Leptonycteris	Leptonycteris nivalis	Leptonycteris nivalis	9	Species	Metabarcoding	Multiplex	SFF COI	NB	Mexican long-nosed bat	CB: Cut1 - DBT	DNeasy BT	Stigma, pestle, ovary	Unstabilized	Chiso Basin	LENI7mp	SAMN31274374
CB12-FLOWER5-20210726 (18:19)	LENI8	Viridiplantae	Magnoliophyta	Liliopsida	Asparagales	Agavaceae	Agave		Agave sp.	217	Genus	Metabarcoding	Multiplex	ITS2	NB	agave	CB: Cut1 - DBT	DNeasy BT	Stigma, pestle, ovary	Unstabilized	Chiso Basin	LENI8mp	SAMN31274376
CB12-FLOWER5-20210726 (18:19)	LENI8	Viridiplantae	Magnoliophyta	Liliopsida	Asparagales	Agavaceae	Agave		Agave sp.	22902	Genus	Metabarcoding	Multiplex	rbcL	NB	agave	CB: Cut1 - DBT	DNeasy BT	Stigma, pestle, ovary	Unstabilized	Chiso Basin	LENI8mp	SAMN31274376
CB12-FLOWER6-20210726 (18:30)	LENI9	Animalia	Arthropoda	Insecta	Lepidoptera				Lepidoptera sp.	7691	Order	Metabarcoding	Multiplex	ANML COI	NB	butterfly and moth	CB: Cut1 - DBT	DNeasy BT	Stigma, pestle, ovary	Unstabilized	Chiso Basin	LENI9mp	SAMN31274378
CB12-FLOWER6-20210726 (18:30)	LENI9	Animalia	Arthropoda	Insecta	Thysanoptera	Thripidae	Frankliniella	Frankliniella occidentalis	Frankliniella occidentalis	511	Species	Metabarcoding	Multiplex	ANML COI	NB	thrip	CB: Cut1 - DBT	DNeasy BT	Stigma, pestle, ovary	Unstabilized	Chiso Basin	LENI9mp	SAMN31274378
CB12-FLOWER6-20210726 (18:30)	LENI9	Animalia	Arthropoda	Insecta	Coleoptera	Cerambycidae			Cerambycidae sp.	278	Family	Metabarcoding	Multiplex	ANML COI	NB	longhorn beetle	CB: Cut1 - DBT	DNeasy BT	Stigma, pestle, ovary	Unstabilized	Chiso Basin	LENI9mp	SAMN31274378
CB12-FLOWER6-20210726 (18:30)	LENI9	Animalia	Arthropoda	Insecta	Diptera	Ceratopogonidae			Ceratopogonidae sp.	241	Family	Metabarcoding	Multiplex	ANML COI	NB	biting midge	CB: Cut1 - DBT	DNeasy BT	Stigma, pestle, ovary	Unstabilized	Chiso Basin	LENI9mp	SAMN31274378
CB12-FLOWER6-20210726 (18:30)	LENI9	Animalia	Arthropoda	Arachnida	Trombidiformes	Eupodidae			Eupodidae sp.	92	Family	Metabarcoding	Multiplex	ANML COI	NB	prostig mite	CB: Cut1 - DBT	DNeasy BT	Stigma, pestle, ovary	Unstabilized	Chiso Basin	LENI9mp	SAMN31274378
CB12-FLOWER6-20210726 (18:30)	LENI9	Viridiplantae	Magnoliophyta	Liliopsida	Poales	Poaceae	Sporobolus	Sporobolus airoides	Sporobolus airoides	91	Species	Metabarcoding	Multiplex	ITS2	NB	alkali sacaton	CB: Cut1 - DBT	DNeasy BT	Stigma, pestle, ovary	Unstabilized	Chiso Basin	LENI9mp	SAMN31274378
CB12-FLOWER6-20210726 (18:30)	LENI9	Viridiplantae	Magnoliophyta	Liliopsida	Asparagales	Agavaceae	Agave		Agave sp.	69	Genus	Metabarcoding	Multiplex	ITS2	NB	agave	CB: Cut1 - DBT	DNeasy BT	Stigma, pestle, ovary	Unstabilized	Chiso Basin	LENI9mp	SAMN31274378
CB12-FLOWER6-20210726 (18:30)	LENI9	Viridiplantae	Magnoliophyta	Magnoliopsida	Gentianales	Rubiaceae	Bouvardia	Bouvardia ternifolia	Bouvardia ternifolia	47	Species	Metabarcoding	Multiplex	ITS2	NB	firecrackerbush	CB: Cut1 - DBT	DNeasy BT	Stigma, pestle, ovary	Unstabilized	Chiso Basin	LENI9mp	SAMN31274378
CB12-FLOWER6-20210726 (18:30)	LENI9	Viridiplantae	Magnoliophyta	Magnoliopsida	Sapindales	Anacardiaceae	Rhus	Rhus virens	Rhus virens	35	Species	Metabarcoding	Multiplex	ITS2	NB	evergreen sumac	CB: Cut1 - DBT	DNeasy BT	Stigma, pestle, ovary	Unstabilized	Chiso Basin	LENI9mp	SAMN31274378
CB12-FLOWER6-20210726 (18:30)	LENI9	Viridiplantae	Magnoliophyta	Magnoliopsida	Malpighiales	Euphorbiaceae	Tragia		Tragia sp.	33	Genus	Metabarcoding	Multiplex	ITS2	NB	noseburn	CB: Cut1 - DBT	DNeasy BT	Stigma, pestle, ovary	Unstabilized	Chiso Basin	LENI9mp	SAMN31274378
CB12-FLOWER6-20210726 (18:30)	LENI9	Viridiplantae	Magnoliophyta	Liliopsida	Asparagales	Agavaceae	Agave		Agave sp.	20647	Genus	Metabarcoding	Multiplex	rbcL	NB	agave	CB: Cut1 - DBT	DNeasy BT	Stigma, pestle, ovary	Unstabilized	Chiso Basin	LENI9mp	SAMN31274378
CB12-FLOWER6-20210726 (18:30)	LENI9	Animalia	Chordata	Mammalia	Chiroptera	Phyllostomidae	Leptonycteris	Leptonycteris nivalis	Leptonycteris nivalis	3305	Species	Metabarcoding	SFF COI	SFF COI	NB	Mexican long-nosed bat	CB: Cut1 - DBT	DNeasy BT	Stigma, pestle, ovary	Unstabilized	Chiso Basin	LENI9coi	SAMN31274377
CB12-FLOWER6-20210726 (18:30)	LENI9	Metazoa	Chordata	Mammalia	Carnivora	Canidae	Urocyon		Urocyon cinereoargenteu	2651	Genus	Metabarcoding	SFF COI	SFF COI	BLAST.MEGAN.LCA.97	gray fox	CB: Cut1 - DBT	DNeasy BT	Stigma, pestle, ovary	Unstabilized	Chiso Basin	LENI9coi	SAMN31274377
CB12-FLOWER6-20210726 (18:30)	LENI9	Metazoa	Chordata	Mammalia	Artiodactyla	Cervidae	Odocoileus		Odocoileus hemionus OR virginianus	1011	Genus	Metabarcoding	SFF COI	SFF COI	BLAST.MEGAN.LCA.97	Carmen whitetail deer OR mule deer	CB: Cut1 - DBT	DNeasy BT	Stigma, pestle, ovary	Unstabilized	Chiso Basin	LENI9coi	SAMN31274377
CB12-FLOWER6-20210726 (18:30)	LENI9	Animalia	Chordata	Mammalia	Chiroptera	Phyllostomidae	Leptonycteris	Leptonycteris nivalis	Leptonycteris nivalis	379	Species	Metabarcoding	Multiplex	SFF COI	NB	Mexican long-nosed bat	CB: Cut1 - DBT	DNeasy BT	Stigma, pestle, ovary	Unstabilized	Chiso Basin	LENI9mp	SAMN31274378
CB12-FLOWER6-20210726 (18:30)	LENI9	Metazoa	Chordata	Mammalia	Carnivora	Canidae	Urocyon		Urocyon cinereoargenteu	97	Genus	Metabarcoding	Multiplex	SFF COI	BLAST.MEGAN.LCA.97	gray fox	CB: Cut1 - DBT	DNeasy BT	Stigma, pestle, ovary	Unstabilized	Chiso Basin	LENI9mp	SAMN31274378
CB12-FLOWER6-20210726 (18:30)	LENI9	Metazoa	Chordata	Mammalia	Artiodactyla	Cervidae	Odocoileus		Odocoileus hemionus OR virginianus	38	Genus	Metabarcoding	Multiplex	SFF COI	BLAST.MEGAN.LCA.97	Carmen whitetail deer OR mule deer	CB: Cut1 - DBT	DNeasy BT	Stigma, pestle, ovary	Unstabilized	Chiso Basin	LENI9mp	SAMN31274378
CB12-T10-S-20210725 (00:30)	LENI3	Animalia	Arthropoda	Insecta	Diptera	Ceratopogonidae			Ceratopogonidae sp.	4370	Family	Metabarcoding	Multiplex	ANML COI	NB	biting midge	CB: Swab - DBT	DNeasy BT	Umbel swab	Stabilized	Chiso Basin	LENI3mp	SAMN31274363
CB12-T10-S-20210725 (00:30)	LENI3	Animalia	Arthropoda	Insecta	Lepidoptera				Lepidoptera sp.	3896	Order	Metabarcoding	Multiplex	ANML COI	NB	butterfly and moth	CB: Swab - DBT	DNeasy BT	Umbel swab	Stabilized	Chiso Basin	LENI3mp	SAMN31274363
CB12-T10-S-20210725 (00:30)	LENI3	Animalia	Arthropoda	Insecta	Coleoptera	Tenebrionidae			Tenebrionidae sp.	741	Family	Metabarcoding	Multiplex	ANML COI	NB	darkling beetle	CB: Swab - DBT	DNeasy BT	Umbel swab	Stabilized	Chiso Basin	LENI3mp	SAMN31274363
CB12-T10-S-20210725 (00:30)	LENI3	Viridiplantae	Magnoliophyta	Magnoliopsida	Gentianales	Rubiaceae	Bouvardia	Bouvardia ternifolia	Bouvardia ternifolia	1646	Species	Metabarcoding	Multiplex	ITS2	NB	firecrackerbush	CB: Swab - DBT	DNeasy BT	Umbel swab	Stabilized	Chiso Basin	LENI3mp	SAMN31274363
CB12-T10-S-20210725 (00:30)	LENI3	Viridiplantae	Magnoliophyta	Magnoliopsida	Lamiales	Bignoniaceae	Tecoma	Tecoma stans	Tecoma stans	1343	Species	Metabarcoding	Multiplex	ITS2	NB	yellow trumpetbush	CB: Swab - DBT	DNeasy BT	Umbel swab	Stabilized	Chiso Basin	LENI3mp	SAMN31274363
CB12-T10-S-20210725 (00:30)	LENI3	Viridiplantae	Magnoliophyta	Liliopsida	Poales	Poaceae	Sporobolus	Sporobolus airoides	Sporobolus airoides	1225	Species	Metabarcoding	Multiplex	ITS2	NB	alkali sacaton	CB: Swab - DBT	DNeasy BT	Umbel swab	Stabilized	Chiso Basin	LENI3mp	SAMN31274363
CB12-T10-S-20210725 (00:30)	LENI3	Viridiplantae	Magnoliophyta	Magnoliopsida					Magnoliopsida sp.	1095	Class	Metabarcoding	Multiplex	ITS2	NB		CB: Swab - DBT	DNeasy BT	Umbel swab	Stabilized	Chiso Basin	LENI3mp	SAMN31274363
CB12-T10-S-20210725 (00:30)	LENI3	Viridiplantae	Magnoliophyta	Magnoliopsida	Lamiales	Plantaginaceae			Plantaginaceae sp.	1023	Family	Metabarcoding	Multiplex	ITS2	NB	Plantain family	CB: Swab - DBT	DNeasy BT	Umbel swab	Stabilized	Chiso Basin	LENI3mp	SAMN31274363
CB12-T10-S-20210725 (00:30)	LENI3	Viridiplantae	Magnoliophyta	Magnoliopsida	Lamiales	Oleaceae	Menodora		Menodora sp.	638	Genus	Metabarcoding	Multiplex	ITS2	NB	menodora	CB: Swab - DBT	DNeasy BT	Umbel swab	Stabilized	Chiso Basin	LENI3mp	SAMN31274363
CB12-T10-S-20210725 (00:30)	LENI3	Viridiplantae	Magnoliophyta	Magnoliopsida	Malvales	Malvaceae	Sphaeralcea		Sphaeralcea sp.	591	Genus	Metabarcoding	Multiplex	ITS2	NB	globemallow	CB: Swab - DBT	DNeasy BT	Umbel swab	Stabilized	Chiso Basin	LENI3mp	SAMN31274363
CB12-T10-S-20210725 (00:30)	LENI3	Viridiplantae	Magnoliophyta	Liliopsida	Asparagales	Agavaceae	Agave		Agave sp.	57862	Genus	Metabarcoding	Multiplex	rbcL	NB	agave	CB: Swab - DBT	DNeasy BT	Umbel swab	Stabilized	Chiso Basin	LENI3mp	SAMN31274363
CB12-T10-S-20210725 (00:30)	LENI3	Viridiplantae	Magnoliophyta	Magnoliopsida	Rosales				Rosales sp.	4864	Class	Metabarcoding	Multiplex	rbcL	NB		CB: Swab - DBT	DNeasy BT	Umbel swab	Stabilized	Chiso Basin	LENI3mp	SAMN31274363
CB12-T10-S-20210725 (00:30)	LENI3	Animalia	Chordata	Mammalia	Chiroptera	Phyllostomidae	Leptonycteris	Leptonycteris nivalis	Leptonycteris nivalis	22377	Species	Metabarcoding	SFF COI	SFF COI	NB	Mexican long-nosed bat	CB: Swab - DBT	DNeasy BT	Umbel swab	Stabilized	Chiso Basin	LENI3coi	SAMN31274362
CB12-T10-S-20210725 (00:30)	LENI3	Animalia	Chordata	Mammalia	Chiroptera	Phyllostomidae	Leptonycteris	Leptonycteris nivalis	Leptonycteris nivalis	7070	Species	Metabarcoding	Multiplex	SFF COI	NB	Mexican long-nosed bat	CB: Swab - DBT	DNeasy BT	Umbel swab	Stabilized	Chiso Basin	LENI3mp	SAMN31274363
CB12-T11-S-20210725 (00:40)	LENI1	Animalia	Arthropoda	Insecta	Diptera	Ceratopogonidae			Ceratopogonidae sp.	9209	Family	Metabarcoding	Multiplex	ANML COI	NB	biting midge	CB: Swab - DBT	DNeasy BT	Umbel swab	Stabilized	Chiso Basin	LENI1mp	SAMN31274359
CB12-T11-S-20210725 (00:40)	LENI1	Animalia	Arthropoda	Insecta	Thysanoptera	Thripidae	Frankliniella	Frankliniella occidentalis	Frankliniella occidentalis	5437	Species	Metabarcoding	Multiplex	ANML COI	NB	thrip	CB: Swab - DBT	DNeasy BT	Umbel swab	Stabilized	Chiso Basin	LENI1mp	SAMN31274359
CB12-T11-S-20210725 (00:40)	LENI1	Animalia	Arthropoda	Insecta	Lepidoptera	Erebidae	Melipotis	Melipotis indomita	Melipotis indomita	664	Species	Metabarcoding	Multiplex	ANML COI	NB	underwing moth	CB: Swab - DBT	DNeasy BT	Umbel swab	Stabilized	Chiso Basin	LENI1mp	SAMN31274359
CB12-T11-S-20210725 (00:40)	LENI1	Animalia	Arthropoda	Insecta	Hymenoptera	Apidae	Apis		Apis sp.	480	Genus	Metabarcoding	Multiplex	ANML COI	NB	honey bee	CB: Swab - DBT	DNeasy BT	Umbel swab	Stabilized	Chiso Basin	LENI1mp	SAMN31274359
CB12-T11-S-20210725 (00:40)	LENI1	Animalia	Arthropoda	Insecta	Lepidoptera	Pyralidae	Ephestiodes	Ephestiodes gilvescentella	Ephestiodes gilvescentella	269	Species	Metabarcoding	Multiplex	ANML COI	NB	pyralid moth	CB: Swab - DBT	DNeasy BT	Umbel swab	Stabilized	Chiso Basin	LENI1mp	SAMN31274359
CB12-T11-S-20210725 (00:40)	LENI1	Animalia	Arthropoda	Insecta	Diptera	Chloropidae			Chloropidae sp.	223	Family	Metabarcoding	Multiplex	ANML COI	NB	frit fly	CB: Swab - DBT	DNeasy BT	Umbel swab	Stabilized	Chiso Basin	LENI1mp	SAMN31274359
CB12-T11-S-20210725 (00:40)	LENI1	Animalia	Arthropoda	Insecta	Diptera				Diptera sp.	212	Order	Metabarcoding	Multiplex	ANML COI	NB	fly order	CB: Swab - DBT	DNeasy BT	Umbel swab	Stabilized	Chiso Basin	LENI1mp	SAMN31274359
CB12-T11-S-20210725 (00:40)	LENI1	Animalia	Arthropoda	Insecta	Lepidoptera				Lepidoptera sp.	157	Order	Metabarcoding	Multiplex	ANML COI	NB	butterfly and moth	CB: Swab - DBT	DNeasy BT	Umbel swab	Stabilized	Chiso Basin	LENI1mp	SAMN31274359
CB12-T11-S-20210725 (00:40)	LENI1	Animalia	Arthropoda	Insecta	Coleoptera	Tenebrionidae			Tenebrionidae sp.	73	Family	Metabarcoding	Multiplex	ANML COI	NB	darkling beetle	CB: Swab - DBT	DNeasy BT	Umbel swab	Stabilized	Chiso Basin	LENI1mp	SAMN31274359
CB12-T11-S-20210725 (00:40)	LENI1	Animalia	Arthropoda	Insecta	Coleoptera	Cleridae			Cleridae sp.	30	Family	Metabarcoding	Multiplex	ANML COI	NB	checkered beetle	CB: Swab - DBT	DNeasy BT	Umbel swab	Stabilized	Chiso Basin	LENI1mp	SAMN31274359
CB12-T11-S-20210725 (00:40)	LENI1	Viridiplantae	Magnoliophyta	Magnoliopsida	Myrtales	Onagraceae			Onagraceae sp.	2268	Family	Metabarcoding	Multiplex	ITS2	NB	Evening Primrose family	CB: Swab - DBT	DNeasy BT	Umbel swab	Stabilized	Chiso Basin	LENI1mp	SAMN31274359
CB12-T11-S-20210725 (00:40)	LENI1	Viridiplantae	Magnoliophyta	Magnoliopsida	Gentianales	Rubiaceae			Rubiaceae sp.	382	Family	Metabarcoding	Multiplex	ITS2	NB	madder family	CB: Swab - DBT	DNeasy BT	Umbel swab	Stabilized	Chiso Basin	LENI1mp	SAMN31274359
CB12-T11-S-20210725 (00:40)	LENI1	Viridiplantae	Magnoliophyta	Magnoliopsida	Lamiales	Lamiaceae	Salvia		Salvia sp.	339	Genus	Metabarcoding	Multiplex	ITS2	NB	sage	CB: Swab - DBT	DNeasy BT	Umbel swab	Stabilized	Chiso Basin	LENI1mp	SAMN31274359
CB12-T11-S-20210725 (00:40)	LENI1	Viridiplantae	Magnoliophyta	Magnoliopsida	Asterales	Asteraceae	Parthenium		Parthenium sp.	210	Genus	Metabarcoding	Multiplex	ITS2	NB	feverfew	CB: Swab - DBT	DNeasy BT	Umbel swab	Stabilized	Chiso Basin	LENI1mp	SAMN31274359
CB12-T11-S-20210725 (00:40)	LENI1	Viridiplantae	Magnoliophyta	Liliopsida	Asparagales	Agavaceae	Agave		Agave sp.	20850	Genus	Metabarcoding	Multiplex	rbcL	NB	agave	CB: Swab - DBT	DNeasy BT	Umbel swab	Stabilized	Chiso Basin	LENI1mp	SAMN31274359
CB12-T11-S-20210725 (00:40)	LENI1	Animalia	Chordata	Mammalia	Chiroptera	Phyllostomidae	Leptonycteris	Leptonycteris nivalis	Leptonycteris nivalis	21483	Species	Metabarcoding	SFF COI	SFF COI	NB	Mexican long-nosed bat	CB: Swab - DBT	DNeasy BT	Umbel swab	Stabilized	Chiso Basin	LENI1coi	SAMN31274358
CB12-T11-S-20210725 (00:40)	LENI1	Animalia	Chordata	Mammalia	Chiroptera	Phyllostomidae	Leptonycteris	Leptonycteris nivalis	Leptonycteris nivalis	9112	Species	Metabarcoding	Multiplex	SFF COI	NB	Mexican long-nosed bat	CB: Swab - DBT	DNeasy BT	Umbel swab	Stabilized	Chiso Basin	LENI1mp	SAMN31274359
CB12-T11-S-20210725 (00:40)	LENI1	Metazoa	Chordata	Mammalia	Carnivora	Procyonidae	Bassariscus	Bassariscus astutus	Bassariscus astutus	9	Species	Metabarcoding	Multiplex	SFF COI	BLAST.MEGAN.LCA.97	ringtail	CB: Swab - DBT	DNeasy BT	Umbel swab	Stabilized	Chiso Basin	LENI1mp	SAMN31274359
CB12-T9-S-20210725 (00:20)	LENI2	Animalia	Arthropoda	Insecta	Hemiptera	Miridae	Rhinacloa	Rhinacloa forticornis	Rhinacloa forticornis	42940	Species	Metabarcoding	Multiplex	ANML COI	NB	western plant bug	CB: Swab - DBT	DNeasy BT	Umbel swab	Stabilized	Chiso Basin	LENI2mp	SAMN31274361
CB12-T9-S-20210725 (00:20)	LENI2	Animalia	Arthropoda	Insecta	Lepidoptera	Erebidae	Melipotis	Melipotis indomita	Melipotis indomita	9085	Species	Metabarcoding	Multiplex	ANML COI	NB	underwing moth	CB: Swab - DBT	DNeasy BT	Umbel swab	Stabilized	Chiso Basin	LENI2mp	SAMN31274361
CB12-T9-S-20210725 (00:20)	LENI2	Animalia	Arthropoda	Insecta	Diptera	Ceratopogonidae			Ceratopogonidae sp.	201	Family	Metabarcoding	Multiplex	ANML COI	NB	biting midge	CB: Swab - DBT	DNeasy BT	Umbel swab	Stabilized	Chiso Basin	LENI2mp	SAMN31274361
CB12-T9-S-20210725 (00:20)	LENI2	Animalia	Arthropoda	Insecta	Hymenoptera	Colletidae	Hylaeus		Hylaeus sp.	66	Genus	Metabarcoding	Multiplex	ANML COI	NB	masked bee	CB: Swab - DBT	DNeasy BT	Umbel swab	Stabilized	Chiso Basin	LENI2mp	SAMN31274361
CB12-T9-S-20210725 (00:20)	LENI2	Animalia	Arthropoda	Insecta	Thysanoptera	Thripidae	Frankliniella	Frankliniella occidentalis	Frankliniella occidentalis	14	Species	Metabarcoding	Multiplex	ANML COI	NB	thrip	CB: Swab - DBT	DNeasy BT	Umbel swab	Stabilized	Chiso Basin	LENI2mp	SAMN31274361
CB12-T9-S-20210725 (00:20)	LENI2	Viridiplantae	Magnoliophyta	Liliopsida	Poales	Poaceae	Bouteloua	Bouteloua curtipendula	Bouteloua curtipendula	252	Species	Metabarcoding	Multiplex	ITS2	NB	sideoats grama	CB: Swab - DBT	DNeasy BT	Umbel swab	Stabilized	Chiso Basin	LENI2mp	SAMN31274361
CB12-T9-S-20210725 (00:20)	LENI2	Viridiplantae	Magnoliophyta	Magnoliopsida	Gentianales	Rubiaceae	Bouvardia	Bouvardia ternifolia	Bouvardia ternifolia	209	Species	Metabarcoding	Multiplex	ITS2	NB	firecrackerbush	CB: Swab - DBT	DNeasy BT	Umbel swab	Stabilized	Chiso Basin	LENI2mp	SAMN31274361
CB12-T9-S-20210725 (00:20)	LENI2	Viridiplantae	Magnoliophyta	Liliopsida	Asparagales	Agavaceae	Agave		Agave sp.	22140	Genus	Metabarcoding	Multiplex	rbcL	NB	agave	CB: Swab - DBT	DNeasy BT	Umbel swab	Stabilized	Chiso Basin	LENI2mp	SAMN31274361
CB12-T9-S-20210725 (00:20)	LENI2	Animalia	Chordata	Mammalia	Chiroptera	Phyllostomidae	Leptonycteris	Leptonycteris nivalis	Leptonycteris nivalis	18681	Species	Metabarcoding	SFF COI	SFF COI	NB	Mexican long-nosed bat	CB: Swab - DBT	DNeasy BT	Umbel swab	Stabilized	Chiso Basin	LENI2coi	SAMN31274360
CB12-T9-S-20210725 (00:20)	LENI2	Animalia	Chordata	Mammalia	Chiroptera	Phyllostomidae	Leptonycteris	Leptonycteris nivalis	Leptonycteris nivalis	1706	Species	Metabarcoding	Multiplex	SFF COI	NB	Mexican long-nosed bat	CB: Swab - DBT	DNeasy BT	Umbel swab	Stabilized	Chiso Basin	LENI2mp	SAMN31274361
